# Supplementary material for: Comparative genomics reveals diversified CRISPR-Cas systems of globally distributed Microcystis aeruginosa, a freshwater bloom-forming cyanobacterium
Source: Front Microbiol. 2015 May 12;6:394. doi: 10.3389/fmicb.2015.00394 (PMC4428289; doi:10.3389/fmicb.2015.00394)
Supplement: Supplementary file 1 [file DataSheet1.XLSX]

## Sheet: DataSheet1
Best Hits for strain-specific genes of M.aerugionsa when searching to nr and env_nr database (Dataset1).
query acc.	database	subject acc.	subject title	% identity	alignment length	mismatches	gaps	q. start	q. end	s. start	s. end	evalue	score
gi|443329842|gb|ELS44635.1|_74	nr	WP_017317578	hypothetical protein [Mastigocladopsis repens]	62.5	64	24	0	9	72	66	129	7e-20	214
gi|443330341|gb|ELS45062.1|_59	nr	WP_008274320	hypothetical protein [Cyanothece sp. CCY0110]	86.36	44	6	0	9	52	323	366	6e-15	189
gi|443331196|gb|ELS45867.1|_53	nr	WP_013191333	hypothetical protein [Trichormus azollae]	75	48	12	0	4	51	64	111	2e-15	181
gi|443332438|gb|ELS47047.1|_102	nr	ACJ83969	unknown [Medicago truncatula]	51.76	85	24	17	21	101	9	80	1e-17	199
gi|443332604|gb|ELS47202.1|_246	nr	WP_008247698	glycosyl transferase [Limnobacter sp. MED105]	98.37	246	4	0	1	246	13	258	3e-178	1293
gi|443332605|gb|ELS47203.1|_431	nr	WP_008247696	phosphatidylinositol kinase [Limnobacter sp. MED105]	96.98	431	13	0	1	431	1	431	0	2153
gi|443332606|gb|ELS47204.1|_104	nr	WP_008247694	transcriptional regulator [Limnobacter sp. MED105]	97.94	97	2	0	8	104	1	97	2e-61	492
gi|443332607|gb|ELS47205.1|_370	nr	WP_008247692	putative glycosyl transferase, family 4 [Limnobacter sp. MED105]	98.65	370	5	0	1	370	1	370	0	1863
gi|443332608|gb|ELS47206.1|_110	nr	BAO82290	hypothetical protein SMCB_0062 [Comamonadaceae bacterium B1]	68.18	110	35	0	1	110	1	110	2e-48	407
gi|443332609|gb|ELS47207.1|_102	nr	WP_018985051	hypothetical protein [Methylophilus methylotrophus]	65.91	88	29	1	16	102	1	88	4e-34	310
gi|443332610|gb|ELS47208.1|_362	nr	WP_008247690	predicted lipase [Limnobacter sp. MED105]	90.03	361	36	0	2	362	34	394	0	1642
gi|443332612|gb|ELS47210.1|_86	nr	WP_029526925	prevent-host-death protein [Polaromonas glacialis]	63.53	85	31	0	1	85	1	85	7e-31	286
gi|443332614|gb|ELS47212.1|_365	nr	WP_013236123	aminotransferase DegT [Herbaspirillum seropedicae]	75.35	361	89	0	2	362	5	365	0	1463
gi|443332615|gb|ELS47213.1|_193	nr	WP_014801491	serine acetyltransferase [Turneriella parva]	82.51	183	32	0	4	186	2	184	3e-109	826
gi|443332616|gb|ELS47214.1|_336	nr	WP_028488000	oxidoreductase [Thiothrix lacustris]	85.12	336	50	0	1	336	14	349	0	1578
gi|443332617|gb|ELS47215.1|_431	nr	WP_026349771	Vi polysaccharide biosynthesis protein VipA/TviB [Bordetella sp. FB-8]	79.12	431	90	0	1	431	1	431	0	1861
gi|443332618|gb|ELS47216.1|_174	nr	WP_019898720	hypothetical protein [Methylotenera mobilis]	74.69	162	41	0	1	162	12	173	3e-84	658
gi|443332620|gb|ELS47218.1|_126	nr	WP_019898719	hypothetical protein [Methylotenera mobilis]	76.19	126	29	1	1	126	205	329	2e-63	527
gi|443332621|gb|ELS47219.1|_313	nr	WP_029461355	UDP-glucose 4-epimerase [Comamonadaceae bacterium H1]	81.47	313	58	0	1	313	7	319	0	1336
gi|443332622|gb|ELS47220.1|_359	nr	WP_029461354	spore coat protein [Comamonadaceae bacterium H1]	68.64	354	111	0	1	354	4	357	0	1358
gi|443332628|gb|ELS47225.1|_363	nr	WP_029529203	CDP-glucose 4,6-dehydratase [Pseudomonas sp. R81]	73.52	355	91	3	1	354	1	353	0	1411
gi|443332630|gb|ELS47227.1|_326	nr	WP_008370683	CDP-6-deoxy-L-threo-D-glycero-4-hexulose-3-dehydrase reductase [Pseudomonas sp. M47T1]	54.88	328	142	6	1	326	6	329	4e-119	919
gi|443332631|gb|ELS47228.1|_384	nr	WP_013029512	UDP-glucose 6-dehydrogenase [Sideroxydans lithotrophicus]	77.08	384	88	0	1	384	5	388	0	1627
gi|443332632|gb|ELS47229.1|_116	nr	WP_008247700	transcriptional regulator [Limnobacter sp. MED105]	56.48	108	47	0	1	108	1	108	2e-37	335
gi|443332633|gb|ELS47230.1|_338	nr	WP_026765956	CDP-paratose 2-epimerase [Selenomonas ruminantium]	67.06	337	110	1	2	337	5	341	6e-177	1303
gi|443332635|gb|ELS47232.1|_579	nr	WP_008247708	sulfate adenylyltransferase [Limnobacter sp. MED105]	92.7	575	42	0	1	575	1	575	0	2853
gi|443332636|gb|ELS47233.1|_494	nr	WP_008247707	sulfate adenylyltransferase [Limnobacter sp. MED105]	92.06	491	39	0	4	494	11	501	0	2340
gi|443332638|gb|ELS47235.1|_576	nr	WP_008247705	carboxylate transporter [Limnobacter sp. MED105]	78.82	576	121	1	1	576	7	581	0	2306
gi|443332639|gb|ELS47236.1|_248	nr	WP_008247704	3'(2'),5'-bisphosphate nucleotidase [Limnobacter sp. MED105]	86.29	248	34	0	1	248	1	248	4e-158	1160
gi|443332645|gb|ELS47242.1|_64	nr	WP_008247747	hypothetical protein [Limnobacter sp. MED105]	55.77	52	23	0	1	52	82	133	3e-12	161
gi|443332755|gb|ELS47348.1|_102	nr	ACJ83969	unknown [Medicago truncatula]	51.76	85	24	17	21	101	9	80	1e-17	199
gi|443333207|gb|ELS47777.1|_70	nr	WP_009627624	hypothetical protein [Pseudanabaena biceps]	84.29	70	11	0	1	70	1	70	8e-35	309
gi|443334211|gb|ELS48734.1|_39	nr	WP_013193204	hypothetical protein [Trichormus azollae]	82.05	39	7	0	1	39	25	63	1e-11	153
gi|166362774|ref|YP_001655047.1|_116	nr	WP_015785020	ABC transporter ATP-binding protein [Cyanothece sp. PCC 8802]	68.87	106	31	2	1	106	12	115	9e-38	360
gi|166362788|ref|YP_001655061.1|_66	nr	WP_027254542	hypothetical protein [Planktothrix agardhii]	52.24	67	19	13	1	66	200	254	3e-11	157
gi|166362799|ref|YP_001655072.1|_62	nr	WP_007308338	hypothetical protein [Crocosphaera watsonii]	66.67	51	17	0	1	51	1	51	3e-14	173
gi|166362874|ref|YP_001655147.1|_125	nr	WP_015130011	PilT protein domain-containing protein [Calothrix sp. PCC 7507]	64.52	124	44	0	1	124	1	124	4e-48	408
gi|166362891|ref|YP_001655164.1|_209	nr	WP_012763998	MULTISPECIES: hypothetical protein [Dickeya]	54.55	198	73	17	2	199	5	185	4e-50	436
gi|166362990|ref|YP_001655263.1|_100	nr	WP_007361648	signal peptide protein [Opitutaceae bacterium TAV1]	65.38	78	26	1	8	84	69	146	9e-24	245
gi|166363245|ref|YP_001655518.1|_117	nr	WP_008696718	restriction modification system DNA specificity subunit [Rhodopirellula maiorica]	60.71	112	44	0	1	112	36	147	2e-38	361
gi|166363583|ref|YP_001655856.1|_181	nr	WP_012594918	capsular polysaccharide biosynthesis protein [Cyanothece sp. PCC 8801]	80.91	110	21	0	47	156	1	110	6e-53	468
gi|166363584|ref|YP_001655857.1|_325	nr	WP_012594918	capsular polysaccharide biosynthesis protein [Cyanothece sp. PCC 8801]	85.71	315	44	1	11	325	96	409	0	1424
gi|166363652|ref|YP_001655925.1|_112	nr	WP_017718709	hypothetical protein [Oscillatoria sp. PCC 10802]	58.93	112	46	0	1	112	1	112	3e-38	340
gi|166363784|ref|YP_001656057.1|_121	nr	WP_010998273	hypothetical protein [Nostoc sp. PCC 7120]	53.72	121	56	0	1	121	1	121	4e-44	380
gi|166364096|ref|YP_001656369.1|_142	nr	WP_023073590	protein domain protein [Leptolyngbya sp. Heron Island J]	65.96	141	48	0	1	141	1	141	8e-66	528
gi|166364119|ref|YP_001656392.1|_171	nr	WP_010482019	hypothetical protein [Acaryochloris sp. CCMEE 5410]	66.46	158	50	3	3	158	1	157	2e-66	542
gi|166364208|ref|YP_001656481.1|_349	nr	WP_008183267	ATPase [Moorea producens]	69.83	348	105	0	2	349	3	350	4e-180	1326
gi|166364387|ref|YP_001656660.1|_122	nr	WP_012167352	transposase [Acaryochloris marina]	72.41	116	32	0	7	122	169	284	7e-49	430
gi|166364528|ref|YP_001656801.1|_142	nr	EXG81862	protein with CBM13 carbohydrate-binding domain [Cryptosporangium arvum DSM 44712]	64.79	71	21	4	75	141	76	146	8e-24	249
gi|166364827|ref|YP_001657100.1|_172	nr	WP_009095238	hypothetical protein [Halomonas sp. GFAJ-1]	93.53	170	11	0	1	170	1	170	5e-111	834
gi|166364896|ref|YP_001657169.1|_1049	nr	WP_013334788	Na-Ca exchanger/integrin-beta4 [Cyanothece sp. PCC 7822]	61.04	670	252	9	375	1044	886	1546	0	2017
gi|166364920|ref|YP_001657193.1|_62	nr	WP_007308338	hypothetical protein [Crocosphaera watsonii]	66.67	51	17	0	1	51	1	51	3e-14	173
gi|166365207|ref|YP_001657480.1|_105	nr	WP_015180699	growth inhibitor [Microcoleus sp. PCC 7113]	75.96	104	25	0	1	104	18	121	1e-51	429
gi|166365223|ref|YP_001657496.1|_814	nr	WP_009555693	filamentous hemagglutinin family N-terminal domain protein [Oscillatoriales cyanobacterium JSC-12]	51.3	579	236	46	10	556	265	829	3e-154	1292
gi|166365226|ref|YP_001657499.1|_542	nr	WP_016868191	hypothetical protein [Fischerella muscicola]	50.47	529	225	37	14	538	135	630	6e-166	1280
gi|166365304|ref|YP_001657577.1|_146	nr	WP_017663440	hypothetical protein [Geitlerinema sp. PCC 7105]	59.31	145	59	0	1	145	6	150	2e-57	475
gi|166365305|ref|YP_001657578.1|_282	nr	WP_017663441	hypothetical protein [Geitlerinema sp. PCC 7105]	79.29	280	57	1	4	282	9	288	2e-160	1182
gi|166365317|ref|YP_001657590.1|_95	nr	WP_007313518	hypothetical protein [Crocosphaera watsonii]	86.32	95	13	0	1	95	1	95	2e-56	456
gi|166365333|ref|YP_001657606.1|_89	nr	WP_019503310	hypothetical protein [Pleurocapsa sp. PCC 7319]	82	50	9	0	1	50	1	50	8e-21	221
gi|166365632|ref|YP_001657905.1|_194	nr	WP_015199291	hypothetical protein [Calothrix parietina]	81.44	194	36	0	1	194	1	194	6e-115	863
gi|166365655|ref|YP_001657928.1|_138	nr	WP_015129440	hypothetical protein [Calothrix sp. PCC 7507]	79.03	124	26	0	1	124	1	124	4e-62	503
gi|166365703|ref|YP_001657976.1|_54	nr	WP_027269399	hypothetical protein [Leptolyngbya sp. PCC 6406]	79.17	48	10	0	1	48	208	255	2e-21	229
gi|166366068|ref|YP_001658341.1|_227	nr	WP_023073418	hypothetical protein [Leptolyngbya sp. Heron Island J]	55.86	222	93	5	7	227	18	235	1e-83	665
gi|166366126|ref|YP_001658399.1|_84	nr	WP_015219260	transposase IS200-family protein [Cyanobacterium aponinum]	83.33	54	9	0	1	54	1	54	2e-25	252
gi|166366157|ref|YP_001658430.1|_62	nr	WP_007308338	hypothetical protein [Crocosphaera watsonii]	66.67	51	17	0	1	51	1	51	3e-14	173
gi|166366162|ref|YP_001658435.1|_113	nr	WP_029630649	transcriptional regulator [[Scytonema hofmanni] UTEX 2349]	59.29	113	43	3	1	113	1	110	2e-35	322
gi|166366164|ref|YP_001658437.1|_157	nr	WP_012411390	glyoxalase [Nostoc punctiforme]	62.5	128	48	0	27	154	1	128	1e-56	468
gi|166366172|ref|YP_001658445.1|_103	nr	WP_006517590	hypothetical protein [Leptolyngbya sp. PCC 7375]	60	100	40	0	1	100	56	155	6e-33	307
gi|166366212|ref|YP_001658485.1|_88	nr	WP_008277894	lysozyme, putative [Cyanothece sp. CCY0110]	66.67	87	29	0	2	88	545	631	4e-34	332
gi|166366218|ref|YP_001658491.1|_330	nr	EDN70874	conserved hypothetical protein [Beggiatoa sp. PS]	66.16	328	110	1	4	330	6	333	5e-164	1216
gi|166366283|ref|YP_001658556.1|_166	nr	WP_006104462	ATPase [Coleofasciculus chthonoplastes]	67.08	161	53	0	1	161	174	334	2e-73	601
gi|166366664|ref|YP_001658937.1|_368	nr	WP_027844025	hypothetical protein [Mastigocoleus testarum]	57.44	336	139	4	14	348	4	336	7e-134	1023
gi|166367048|ref|YP_001659321.1|_159	nr	WP_019499759	recombinase [Pseudanabaena sp. PCC 6802]	81.63	147	27	0	12	158	1	147	5e-83	644
gi|166367129|ref|YP_001659402.1|_117	nr	WP_011430614	hypothetical protein [Synechococcus sp. JA-3-3Ab]	63.39	112	36	5	4	110	235	346	2e-24	260
gi|166367454|ref|YP_001659727.1|_184	nr	WP_013323148	hypothetical protein [Cyanothece sp. PCC 7822]	78.26	184	40	0	1	184	1	184	9e-102	774
gi|166367609|ref|YP_001659882.1|_84	nr	WP_015219260	transposase IS200-family protein [Cyanobacterium aponinum]	83.33	54	9	0	1	54	1	54	2e-25	252
gi|166367894|ref|YP_001660167.1|_442	nr	WP_011316580	hypothetical protein [Anabaena variabilis]	56.73	275	112	7	166	440	2	269	3e-100	799
gi|166368206|ref|YP_001660479.1|_629	nr	WP_008188051	alpha-amlyase [Moorea producens]	66.93	626	198	9	4	624	19	640	0	2207
gi|166368360|ref|YP_001660633.1|_175	nr	XP_001862830	conserved hypothetical protein [Culex quinquefasciatus]	84.06	138	22	0	26	163	1	138	1e-50	434
gi|166368380|ref|YP_001660653.1|_64	nr	WP_029632856	hypothetical protein [[Scytonema hofmanni] UTEX 2349]	51.67	60	29	0	1	60	81	140	9e-14	174
gi|166368587|ref|YP_001660860.1|_1318	nr	WP_028089488	hypothetical protein [Dolichospermum circinale]	54.24	1108	407	100	16	1045	20	1105	0	2141
gi|166368882|ref|YP_001661155.1|_717	nr	WP_011321471	WD-40 repeat-containing protein [Anabaena variabilis]	59.28	663	211	59	7	637	13	648	0	1852
gi|166368938|ref|YP_001661211.1|_53	nr	WP_016867954	hypothetical protein [Fischerella muscicola]	63.27	49	18	0	4	52	26	74	3e-13	164
gi|159029486|emb|CAO87633.1|_151	nr	WP_008274211	hypothetical protein [Cyanothece sp. CCY0110]	53.1	145	68	0	1	145	1	145	8e-48	410
gi|38348677|emb|CAE11915.2|_245	nr	WP_015158309	transposase, IS1 family [Chamaesiphon minutus]	77.68	233	52	0	1	233	8	240	4e-137	1020
gi|159029789|emb|CAO90843.1|_128	nr	WP_015180488	hypothetical protein [Microcoleus sp. PCC 7113]	65.62	128	43	1	1	128	1	127	3e-55	456
gi|159028299|emb|CAO87197.1|_71	nr	WP_026797278	hypothetical protein [Planktothrix prolifica]	92.42	66	5	0	1	66	487	552	2e-32	316
gi|159027182|emb|CAO86816.1|_151	nr	WP_008274211	hypothetical protein [Cyanothece sp. CCY0110]	53.1	145	68	0	1	145	1	145	8e-48	410
gi|159026608|emb|CAO86540.1|_72	nr	WP_005360853	hypothetical protein [Eubacterium ventriosum]	66.2	71	24	0	2	72	16	86	4e-18	199
gi|159026301|emb|CAO88878.1|_120	nr	WP_009149072	hypothetical protein [Moorea producens]	52.46	61	29	0	59	119	1	61	1e-12	165
gi|159025904|emb|CAO86215.1|_115	nr	WP_018000156	MULTISPECIES: isocitrate lyase [Paracoccus]	94.78	115	6	0	1	115	1	115	7e-73	570
gi|159025902|emb|CAO86213.1|_254	nr	WP_013654839	transposase [Polymorphum gilvum]	85.78	232	32	1	1	231	1	232	2e-128	989
gi|159025900|emb|CAO86211.1|_121	nr	WP_020950011	transposase [Paracoccus aminophilus]	97.52	121	3	0	1	121	35	155	1e-51	433
gi|159028555|emb|CAO87363.1|_86	nr	WP_012411194	RNA-directed DNA polymerase [Nostoc punctiforme]	59.15	71	21	8	1	71	261	323	7e-18	209
gi|159028461|emb|CAO89906.1|_105	nr	WP_015171598	hypothetical protein [Geitlerinema sp. PCC 7407]	67.31	104	31	3	2	105	9	109	2e-44	398
gi|159026762|emb|CAO86643.1|_54	nr	EFG20046	conserved domain protein [Enterococcus faecalis PC1.1]	73.91	46	10	2	11	54	31	76	2e-12	158
gi|159025903|emb|CAO86214.1|_499	nr	WP_028711025	transposase [Paracoccus pantotrophus]	93.37	498	33	0	1	498	1	498	0	2471
gi|159025901|emb|CAO86212.1|_117	nr	WP_013654838	transposase [Polymorphum gilvum]	92.31	117	9	0	1	117	2	118	3e-70	553
gi|389769607|emb|CCI05603.1|_274	nr	WP_028065397	hypothetical protein [Solirubrobacter soli]	51.78	253	119	3	9	259	7	258	6e-77	628
gi|389769428|emb|CCI05716.1|_241	nr	ACV42482	MheI [Nocardioides sp. SG-4G]	61.98	242	91	1	1	241	1	242	4e-109	835
gi|389769011|emb|CCI06010.1|_414	nr	WP_013320575	hypothetical protein [Cyanothece sp. PCC 7822]	50.49	406	191	10	3	405	18	416	5e-133	1029
gi|389769010|emb|CCI06009.1|_301	nr	WP_013320576	short-chain dehydrogenase [Cyanothece sp. PCC 7822]	62.67	300	109	3	1	300	1	297	1e-133	1009
gi|389768889|emb|CCI06127.1|_181	nr	WP_013320603	methylase [Cyanothece sp. PCC 7822]	76.27	177	42	0	5	181	152	328	5e-86	733
gi|389767685|emb|CCI07007.1|_40	nr	WP_011613601	hypothetical protein [Trichodesmium erythraeum]	89.19	37	4	0	1	37	1	37	9e-14	179
gi|389767631|emb|CCI07089.1|_149	nr	KDM92936	hypothetical protein EA58_04055 [Photobacterium halotolerans]	51.37	146	69	2	1	144	1	146	1e-43	383
gi|389767630|emb|CCI07088.1|_138	nr	KEI68600	LeuC [Planktothrix agardhii NIVA-CYA 126/8]	95.65	138	6	0	1	138	432	569	1e-85	695
gi|389767316|emb|CCI07262.1|_86	nr	WP_012508511	toxin of toxin-antitoxin (TA) system [Pelodictyon phaeoclathratiforme]	69.77	86	26	0	1	86	1	86	1e-39	344
gi|389766850|emb|CCI07590.1|_408	nr	WP_015783681	hypothetical protein [Cyanothece sp. PCC 8802]	59.23	390	156	3	18	407	1	387	6e-167	1249
gi|389766419|emb|CCI07954.1|_457	nr	WP_018400898	amine oxidase [filamentous cyanobacterium ESFC-1]	79.21	457	91	4	1	457	1	453	0	1958
gi|389765884|emb|CCI08340.1|_368	nr	WP_026951754	hypothetical protein [Algoriphagus mannitolivorans]	67.12	368	121	0	1	368	1	368	3e-178	1318
gi|389765883|emb|CCI08339.1|_484	nr	WP_015682136	methyltransferase domain protein [Leptospira wolbachii]	65.76	476	163	0	5	480	12	487	0	1739
gi|389765838|emb|CCI08377.1|_2345	nr	WP_027255057	hypothetical protein [Planktothrix agardhii]	67.55	2379	717	55	1	2345	1	2358	0	8247
gi|389765717|emb|CCI08460.1|_461	nr	WP_007352775	MULTISPECIES: hypothetical protein [Kamptonema]	50.11	459	226	3	3	461	17	472	4e-155	1186
gi|389765462|emb|CCI08650.1|_101	nr	WP_013659321	aqualysin 1 [Marinomonas mediterranea]	77	100	22	1	1	99	581	680	2e-42	395
gi|389765186|emb|CCI08874.1|_282	nr	WP_023073419	hypothetical protein [Leptolyngbya sp. Heron Island J]	58.04	286	109	11	5	282	4	286	4e-106	833
gi|389764575|emb|CCI09231.1|_283	nr	WP_000866395	MULTISPECIES: integrase [Bacteria]	100	283	0	0	1	283	1	283	0	1523
gi|389764574|emb|CCI09230.1|_94	nr	WP_005104229	transposase [Shigella flexneri]	100	94	0	0	1	94	14	107	5e-60	482
gi|389764500|emb|CCI09269.1|_91	nr	WP_001690430	insA N-terminal domain protein, partial [Escherichia coli]	100	91	0	0	1	91	1	91	3e-60	484
gi|389763776|emb|CCI09772.1|_367	nr	WP_015080496	DegT/DnrJ/EryC1/StrS aminotransferase [Anabaena sp. 90]	81.44	361	67	0	1	361	1	361	0	1660
gi|389680308|emb|CCH91004.1|_140	nr	WP_013322529	hypothetical protein [Cyanothece sp. PCC 7822]	63.85	130	41	6	12	137	5	132	6e-48	409
gi|389680083|emb|CCH91200.1|_576	nr	WP_026798228	3-isopropylmalate dehydratase [Planktothrix prolifica]	95.66	576	18	7	1	576	1	569	0	2943
gi|389679437|emb|CCH91778.1|_243	nr	WP_006098718	hypothetical protein [Coleofasciculus chthonoplastes]	51.11	180	87	1	1	180	1	179	4e-56	483
gi|389679436|emb|CCH91777.1|_150	nr	WP_006098334	XRE family transcriptional regulator [Coleofasciculus chthonoplastes]	64.54	141	49	1	1	140	1	141	4e-61	500
gi|389678460|emb|CCH92708.1|_381	nr	WP_006101771	ATPase [Coleofasciculus chthonoplastes]	75	340	63	22	1	340	1	318	0	1336
gi|389678435|emb|CCH92683.1|_118	nr	WP_015194937	hypothetical protein [Stanieria cyanosphaera]	64.6	113	40	0	5	117	5	117	2e-46	396
gi|389678207|emb|CCH92882.1|_376	nr	WP_015168791	hypothetical protein [Synechococcus sp. PCC 7502]	64.1	376	135	0	1	376	1	376	6e-171	1271
gi|389678156|emb|CCH92966.1|_571	nr	WP_015177265	Methyltransferase type 11 [Oscillatoria nigro-viridis]	77.88	565	125	0	1	565	47	611	0	2391
gi|389678050|emb|CCH93070.1|_532	nr	WP_007916497	glutamate decarboxylase [Ktedonobacter racemifer]	59.96	532	144	69	1	532	1	463	0	1721
gi|389677657|emb|CCH93429.1|_134	nr	WP_023071758	nucleoside phosphorylase [Leptolyngbya sp. Heron Island J]	56.72	134	52	6	2	130	128	260	8e-38	364
gi|389677644|emb|CCH93432.1|_248	nr	WP_013325268	type 11 methyltransferase [Cyanothece sp. PCC 7822]	52.34	214	102	0	35	248	53	266	2e-76	621
gi|389677642|emb|CCH93430.1|_43	nr	WP_026199478	methyltransferase [Lamprocystis purpurea]	79.07	43	9	0	1	43	377	419	2e-16	197
gi|389677638|emb|CCH93433.1|_202	nr	WP_020482055	hypothetical protein [Methylomonas sp. MK1]	72.77	202	55	0	1	202	89	290	3e-106	816
gi|389676953|emb|CCH94084.1|_253	nr	WP_028949222	abortive phage resistance protein [Synechocystis sp. PCC 6714]	81.97	244	44	0	4	247	10	253	4e-144	1068
gi|389676770|emb|CCH94242.1|_40	nr	WP_015954348	DNA-binding protein [Cyanothece sp. PCC 7424]	92.5	40	3	0	1	40	97	136	1e-16	189
gi|389676759|emb|CCH94291.1|_184	nr	WP_026166721	glyoxalase [Gracilimonas tropica]	56.16	146	57	7	23	168	3	141	2e-50	431
gi|389676757|emb|CCH94289.1|_445	nr	KEO82586	hypothetical protein EL26_14465 [Tumebacillus flagellatus]	50.12	431	209	6	2	430	6	432	4e-144	1108
gi|389676752|emb|CCH94284.1|_426	nr	WP_015328313	biotin carboxylase [Cylindrospermum stagnale]	54.18	419	191	1	4	421	6	424	1e-166	1252
gi|389676396|emb|CCH94586.1|_106	nr	WP_026146853	methyltransferase [Methylomonas sp. MK1]	82.35	102	18	0	1	102	1	102	4e-57	489
gi|389676395|emb|CCH94585.1|_220	nr	WP_013325267	methyltransferase [Cyanothece sp. PCC 7822]	75.12	213	53	0	3	215	99	311	2e-117	904
gi|389676248|emb|CCH94690.1|_115	nr	WP_015227929	hypothetical protein [Dactylococcopsis salina]	56.76	111	48	0	1	111	1	111	1e-43	377
gi|389676135|emb|CCH94793.1|_230	nr	WP_015185219	hypothetical protein [Microcoleus sp. PCC 7113]	56.44	202	84	4	22	221	17	216	3e-67	555
gi|389676134|emb|CCH94792.1|_1104	nr	WP_015954653	signal transduction protein with Nacht domain-containing protein [Cyanothece sp. PCC 7424]	51.8	583	236	45	19	567	12	583	0	1480
gi|389676109|emb|CCH94820.1|_425	nr	WP_009783443	hypothetical protein [Lyngbya sp. PCC 8106]	71.06	425	121	2	1	425	1	423	0	1537
gi|389676108|emb|CCH94819.1|_411	nr	WP_010397819	hypothetical protein [Janthinobacterium lividum]	71.14	402	116	0	5	406	13	414	0	1549
gi|389676107|emb|CCH94818.1|_331	nr	WP_009782327	hypothetical protein [Lyngbya sp. PCC 8106]	64.92	325	114	0	7	331	1	325	2e-143	1080
gi|389676106|emb|CCH94817.1|_341	nr	WP_009782326	hypothetical protein [Lyngbya sp. PCC 8106]	69.7	330	100	0	1	330	1	330	1e-167	1250
gi|389675607|emb|CCH95290.1|_70	nr	WP_015182278	signal peptidase I [Microcoleus sp. PCC 7113]	68.75	48	15	0	1	48	161	208	6e-17	197
gi|389735939|emb|CCI00642.1|_54	nr	WP_015954961	hypothetical protein [Cyanothece sp. PCC 7424]	56.6	53	23	0	1	53	177	229	2e-11	156
gi|389735936|emb|CCI00639.1|_436	nr	WP_006106610	glycosyl transferase family 1 [Coleofasciculus chthonoplastes]	63.28	433	159	0	1	433	1	433	0	1508
gi|389735892|emb|CCI00678.1|_68	nr	WP_015216604	hypothetical protein [Anabaena cylindrica]	88.24	68	8	0	1	68	1	68	1e-35	315
gi|389735886|emb|CCI00685.1|_842	nr	WP_009624997	YD repeat protein [Pseudanabaena biceps]	69.14	499	153	1	313	810	746	1244	0	1754
gi|389735885|emb|CCI00684.1|_392	nr	WP_009624997	YD repeat protein [Pseudanabaena biceps]	75.9	390	94	0	1	390	1623	2012	0	1613
gi|389735637|emb|CCI00890.1|_466	nr	WP_016949235	hypothetical protein [Anabaena sp. PCC 7108]	81.13	461	86	1	1	460	1	461	0	1916
gi|389735132|emb|CCI01318.1|_1188	nr	WP_009625658	hypothetical protein [Pseudanabaena biceps]	62.05	1207	414	44	1	1187	1	1183	0	3860
gi|389735094|emb|CCI01346.1|_163	nr	WP_013334527	hypothetical protein [Cyanothece sp. PCC 7822]	63.03	165	54	7	1	163	1	160	7e-39	353
gi|389735086|emb|CCI01356.1|_99	nr	WP_015127486	hypothetical protein [Calothrix sp. PCC 7507]	53.26	92	43	0	1	92	15	106	1e-22	234
gi|389735079|emb|CCI01360.1|_592	nr	WP_011958093	HEAT repeat-containing PBS lyase [Roseiflexus sp. RS-1]	53.09	486	174	54	1	457	1	461	2e-114	930
gi|389735062|emb|CCI01375.1|_75	nr	WP_012409615	ABC transporter [Nostoc punctiforme]	77.03	74	17	0	1	74	317	390	1e-28	286
gi|389735057|emb|CCI01382.1|_38	nr	WP_017296635	hypothetical protein [Nodosilinea nodulosa]	75.68	37	9	0	1	37	382	418	6e-11	156
gi|389735056|emb|CCI01381.1|_447	nr	WP_015207392	Transferase family [Cylindrospermum stagnale]	54.04	446	204	1	1	446	1	445	2e-177	1329
gi|389735055|emb|CCI01380.1|_365	nr	WP_027402239	fatty acid desaturase [Aphanizomenon flos-aquae]	56.3	357	156	0	3	359	2	358	6e-150	1130
gi|389734946|emb|CCI01466.1|_176	nr	WP_010873922	hypothetical protein [Synechocystis sp. PCC 6803]	81.71	175	32	0	2	176	11	185	2e-104	791
gi|389734942|emb|CCI01475.1|_55	nr	WP_015179896	hypothetical protein [Oscillatoria nigro-viridis]	50.91	55	27	0	1	55	56	110	3e-13	165
gi|389734863|emb|CCI01540.1|_648	nr	WP_015179054	alpha amylase catalytic region [Oscillatoria nigro-viridis]	88.73	648	71	2	1	648	1	646	0	3108
gi|389734850|emb|CCI01556.1|_146	nr	WP_019503253	hypothetical protein [Pleurocapsa sp. PCC 7319]	75.57	131	32	0	1	131	310	440	4e-62	529
gi|389734633|emb|CCI01739.1|_649	nr	WP_013334555	alkaline phosphatase [Cyanothece sp. PCC 7822]	71.78	606	161	10	34	634	38	638	0	2262
gi|389734492|emb|CCI01854.1|_308	nr	WP_013320664	hypothetical protein [Cyanothece sp. PCC 7822]	68.01	297	86	9	7	300	1	291	1e-113	878
gi|389734317|emb|CCI02019.1|_386	nr	WP_025867247	hypothetical protein [Bacteroides nordii]	51.32	380	167	18	1	377	8	372	2e-124	965
gi|389734278|emb|CCI02049.1|_452	nr	WP_009544885	6-aminohexanoate-dimer hydrolase [Cyanothece sp. ATCC 51142]	74.44	450	115	0	1	450	13	462	0	1867
gi|389734243|emb|CCI02074.1|_92	nr	CBX31510	hypothetical protein N47_E50220 [uncultured Desulfobacterium sp.]	67.42	89	29	0	4	92	3	91	3e-37	334
gi|389734240|emb|CCI02071.1|_289	nr	WP_028083552	hypothetical protein [Dolichospermum circinale]	68.06	288	92	0	1	288	3	290	4e-143	1069
gi|389734157|emb|CCI02145.1|_82	nr	WP_015783990	XRE family transcriptional regulator [Cyanothece sp. PCC 8802]	56.76	74	32	0	9	82	54	127	2e-23	239
gi|389734025|emb|CCI02251.1|_97	nr	WP_013320828	plasmid stabilization protein [Cyanothece sp. PCC 7822]	63.92	97	35	0	1	97	1	97	4e-40	349
gi|389733850|emb|CCI02432.1|_120	nr	WP_012409791	hypothetical protein [Nostoc punctiforme]	61.46	96	35	2	1	94	1	96	2e-30	289
gi|389733848|emb|CCI02430.1|_416	nr	WP_015078323	radical SAM domain-containing protein [Anabaena sp. 90]	80.93	409	77	1	4	411	3	411	0	1854
gi|389733726|emb|CCI02533.1|_234	nr	WP_007304658	hypothetical protein [Crocosphaera watsonii]	56.87	211	91	0	8	218	7	217	3e-67	554
gi|389733664|emb|CCI02593.1|_179	nr	WP_028450134	hypothetical protein [Chitinibacter tainanensis]	92.18	179	14	0	1	179	1	179	4e-120	895
gi|389733553|emb|CCI02689.1|_279	nr	WP_015179051	peptidase C14 caspase catalytic subunit p20 [Oscillatoria nigro-viridis]	89.25	279	30	0	1	279	1	279	0	1374
gi|389733552|emb|CCI02688.1|_79	nr	WP_015179052	hypothetical protein [Oscillatoria nigro-viridis]	53.16	79	31	6	1	79	1	73	4e-11	152
gi|389733189|emb|CCI02993.1|_371	nr	WP_008387819	choloylglycine hydrolase [Rhodovulum sp. PH10]	50.27	374	146	40	3	370	27	366	1e-126	976
gi|389733188|emb|CCI02992.1|_182	nr	WP_015955827	hypothetical protein [Cyanothece sp. PCC 7424]	70.95	148	43	0	32	179	150	297	6e-63	551
gi|389733175|emb|CCI03019.1|_148	nr	WP_016875790	hypothetical protein [Chlorogloeopsis fritschii]	82.19	146	26	0	1	146	1	146	2e-84	652
gi|389733173|emb|CCI03017.1|_200	nr	WP_015159200	uncharacterized membrane-anchored protein [Chamaesiphon minutus]	68.95	190	59	0	11	200	67	256	2e-88	695
gi|389733170|emb|CCI03014.1|_423	nr	WP_015125450	signal transduction histidine kinase [Synechococcus sp. PCC 6312]	59.34	396	158	3	18	410	16	411	3e-155	1178
gi|389733168|emb|CCI03012.1|_256	nr	WP_012412427	membrane protein [Nostoc punctiforme]	75.2	250	62	0	1	250	1	250	5e-122	923
gi|389733064|emb|CCI03111.1|_2240	nr	WP_013325580	Na-Ca exchanger/integrin-beta4 [Cyanothece sp. PCC 7822]	52.9	1206	512	56	3	1181	1781	2957	0	2839
gi|389732912|emb|CCI03250.1|_220	nr	WP_009544077	MULTISPECIES: hypothetical protein [Cyanothece]	69.19	211	65	0	6	216	7	217	7e-103	794
gi|389732805|emb|CCI03320.1|_91	nr	WP_028083640	hypothetical protein [Dolichospermum circinale]	69.88	83	25	0	8	90	1	83	2e-38	337
gi|389732691|emb|CCI03418.1|_104	nr	WP_009149590	hypothetical protein [Moorea producens]	74.23	97	25	0	6	102	1	97	1e-45	387
gi|389732690|emb|CCI03417.1|_103	nr	WP_009149592	hypothetical protein [Moorea producens]	85.15	101	15	0	1	101	1	101	7e-57	461
gi|389732637|emb|CCI03484.1|_336	nr	WP_016866786	nitrate ABC transporter permease [Fischerella muscicola]	76.45	276	64	1	57	331	4	279	6e-144	1079
gi|389732277|emb|CCI03770.1|_387	nr	WP_026471039	enterotoxin (HBL) [Alkanindiges illinoisensis]	64.68	385	136	0	1	385	1	385	1e-173	1290
gi|389732272|emb|CCI03765.1|_349	nr	WP_009544692	MULTISPECIES: hypothetical protein [Cyanothece]	79.08	349	72	1	1	349	1	348	0	1427
gi|389732086|emb|CCI03907.1|_1671	nr	WP_013325039	cadherin [Cyanothece sp. PCC 7822]	77.8	1685	352	22	1	1671	39	1715	0	6283
gi|389732068|emb|CCI03948.1|_426	nr	WP_015129772	CPA2 family transporter [Calothrix sp. PCC 7507]	56.14	415	179	3	3	416	2	414	2e-151	1153
gi|389732051|emb|CCI03954.1|_90	nr	WP_026788932	MULTISPECIES: prevent-host-death protein [Planktothrix]	72.22	90	25	0	1	90	1	90	5e-35	315
gi|389732050|emb|CCI03953.1|_71	nr	WP_007307160	Protein of unknown function DUF1224 [Crocosphaera watsonii]	83.1	71	12	0	1	71	17	87	7e-36	318
gi|389732048|emb|CCI03951.1|_51	nr	WP_008183819	hypothetical protein [Moorea producens]	81.63	49	9	0	1	49	1	49	1e-20	212
gi|389732047|emb|CCI03950.1|_57	nr	WP_012411982	hypothetical protein [Nostoc punctiforme]	66.67	57	19	0	1	57	65	121	1e-18	203
gi|389732033|emb|CCI03971.1|_220	nr	WP_016878258	hypothetical protein [Chlorogloeopsis fritschii]	58.95	190	78	0	22	211	14	203	5e-82	650
gi|389732026|emb|CCI03964.1|_78	nr	WP_017742733	hypothetical protein [Scytonema hofmanni]	61.33	75	29	0	3	77	2	76	3e-21	221
gi|389732025|emb|CCI03963.1|_138	nr	WP_017742732	hypothetical protein [Scytonema hofmanni]	66.67	129	43	0	8	136	7	135	2e-59	485
gi|389732022|emb|CCI03987.1|_235	nr	WP_017742244	hypothetical protein [Scytonema hofmanni]	55.41	231	93	10	5	235	2	222	2e-74	603
gi|389732021|emb|CCI03986.1|_355	nr	EXI79247	tail protein [Candidatus Accumulibacter sp. SK-02]	60.39	356	139	2	1	354	1	356	2e-152	1144
gi|389732020|emb|CCI03985.1|_217	nr	WP_008178149	phage tail protein [Moorea producens]	71.43	217	60	2	1	217	1	215	2e-103	792
gi|389732019|emb|CCI03984.1|_133	nr	WP_008178148	hypothetical protein [Moorea producens]	84.96	133	19	1	1	133	1	132	7e-69	547
gi|389732018|emb|CCI03983.1|_132	nr	WP_017742240	hypothetical protein [Scytonema hofmanni]	75.94	133	31	1	1	132	1	133	1e-67	539
gi|389732000|emb|CCI03993.1|_456	nr	EXI96629	major tail sheath protein [Candidatus Accumulibacter sp. BA-91]	62.45	474	94	84	1	452	1	412	0	1427
gi|389731999|emb|CCI03992.1|_384	nr	WP_017742249	hypothetical protein [Scytonema hofmanni]	61.68	394	125	26	4	382	3	385	2e-167	1250
gi|389731998|emb|CCI03991.1|_142	nr	WP_017742248	phage tail protein [Scytonema hofmanni]	74.45	137	35	0	6	142	3	139	8e-73	574
gi|389731997|emb|CCI03990.1|_120	nr	WP_017742247	hypothetical protein [Scytonema hofmanni]	81.67	120	22	0	1	120	1	120	5e-68	539
gi|389731996|emb|CCI03989.1|_179	nr	EXI94220	T4-like virus tail tube protein gp19 [Candidatus Accumulibacter sp. BA-91]	75.88	170	41	0	1	170	1	170	2e-91	706
gi|389731820|emb|CCI04156.1|_183	nr	WP_019404280	hypothetical protein [Chelatococcus sp. GW1]	50.46	109	54	0	38	146	14	122	9e-31	298
gi|389731753|emb|CCI04206.1|_632	nr	WP_015784995	excinuclease ABC subunit C [Cyanothece sp. PCC 8802]	72.32	560	154	1	1	559	1	560	0	2190
gi|389731710|emb|CCI04248.1|_510	nr	WP_015169584	reverse transcriptase [Synechococcus sp. PCC 7502]	63.24	487	172	7	27	509	1	484	0	1631
gi|389731558|emb|CCI04323.1|_67	nr	EXJ16152	transposase, IS630 family [Thiorhodococcus sp. AK35]	65.62	64	22	0	2	65	219	282	1e-21	233
gi|389731555|emb|CCI04320.1|_57	nr	EXJ16152	transposase, IS630 family [Thiorhodococcus sp. AK35]	57.89	57	21	3	4	57	104	160	8e-12	161
gi|389731300|emb|CCI04621.1|_518	nr	WP_008183898	hypothetical protein [Moorea producens]	50.29	342	150	20	1	325	1	339	4e-101	819
gi|389731299|emb|CCI04620.1|_177	nr	WP_008183896	hypothetical protein [Moorea producens]	74.58	177	45	0	1	177	278	454	1e-86	698
gi|389731196|emb|CCI04734.1|_178	nr	WP_006633103	transposase [Microcoleus vaginatus]	75	156	39	0	23	178	24	179	4e-82	644
gi|389731147|emb|CCI04782.1|_284	nr	WP_013323480	alpha/beta hydrolase [Cyanothece sp. PCC 7822]	58.21	268	112	0	17	284	2	269	9e-116	887
gi|389731146|emb|CCI04781.1|_304	nr	WP_012594329	MULTISPECIES: esterase [Cyanothece]	66	300	102	0	1	300	1	300	4e-148	1106
gi|389731145|emb|CCI04780.1|_556	nr	WP_013323478	hypothetical protein [Cyanothece sp. PCC 7822]	62.77	556	207	0	1	556	1	556	0	1975
gi|389731118|emb|CCI04793.1|_383	nr	WP_013324780	cupin [Cyanothece sp. PCC 7822]	65.97	382	130	0	2	383	6	387	3e-180	1335
gi|389730916|emb|CCI09995.1|_345	nr	WP_029634537	methyltransferase [[Scytonema hofmanni] UTEX 2349]	55.65	345	152	1	1	345	1	344	2e-133	1017
gi|389730847|emb|CCI05021.1|_81	nr	WP_012412997	hypothetical protein [Nostoc punctiforme]	61.25	80	28	3	2	81	222	298	5e-25	259
gi|389730795|emb|CCI05054.1|_175	nr	WP_007307185	quinoprotein [Crocosphaera watsonii]	53.09	162	69	7	1	160	276	432	4e-36	353
gi|389730717|emb|CCI05104.1|_30	nr	WP_026798107	hypothetical protein [Planktothrix prolifica]	96.67	30	1	0	1	30	57	86	8e-13	164
gi|389730702|emb|CCI05110.1|_191	nr	WP_026736065	glutathione S-transferase [Fischerella sp. PCC 9605]	77.59	174	39	0	16	189	1	174	8e-94	727
gi|389730662|emb|CCI05133.1|_121	nr	WP_023558008	mannose-6-phosphate isomerase [Brevibacillus panacihumi]	65.55	119	41	0	3	121	2	120	3e-55	454
gi|389730534|emb|CCI05207.1|_78	nr	WP_008179902	hypothetical protein [Moorea producens]	76	75	18	0	1	75	73	147	2e-33	307
gi|389730361|emb|CCI05355.1|_273	nr	WP_007354132	MULTISPECIES: hypothetical protein [Kamptonema]	71.06	273	79	0	1	273	1	273	2e-140	1047
gi|389730360|emb|CCI05354.1|_243	nr	WP_007354133	MULTISPECIES: hypothetical protein [Kamptonema]	70.83	240	68	2	1	240	1	238	3e-120	909
gi|389730289|emb|CCI05409.1|_598	nr	WP_017323427	hypothetical protein [cyanobacterium PCC 7702]	60.54	593	228	6	1	593	1	587	0	1869
gi|425468287|ref|ZP_18847317.1|_127	nr	WP_015204612	serine/threonine protein kinase [Crinalium epipsammum]	57.89	95	36	4	1	95	170	260	4e-25	273
gi|425468305|ref|ZP_18847334.1|_94	nr	WP_026736636	hypothetical protein [Fischerella sp. PCC 9605]	51.32	76	37	0	18	93	40	115	1e-20	221
gi|425468320|ref|ZP_18847347.1|_413	nr	WP_017745373	hypothetical protein [Scytonema hofmanni]	53.23	402	187	1	10	411	23	423	2e-146	1118
gi|425468322|ref|ZP_18847349.1|_324	nr	WP_026724082	fatty acid desaturase [Fischerella sp. PCC 9431]	54.13	303	139	0	16	318	15	317	5e-114	884
gi|425468369|ref|ZP_18847393.1|_453	nr	WP_008063563	hypothetical protein [Methyloversatilis universalis]	57.62	387	147	17	62	448	19	388	2e-142	1092
gi|425468408|ref|ZP_18847430.1|_321	nr	WP_008465654	hypothetical protein [Pseudoalteromonas sp. BSi20439]	70.09	321	87	9	1	320	1	313	5e-163	1207
gi|425469037|ref|ZP_18848004.1|_100	nr	WP_007312562	hypothetical protein, partial [Crocosphaera watsonii]	50.52	97	41	7	1	96	1	91	1e-20	222
gi|425469039|ref|ZP_18848006.1|_111	nr	WP_023065071	xisI family protein [Lyngbya aestuarii]	52.25	111	53	0	1	111	1	111	6e-36	324
gi|425469068|ref|ZP_18848033.1|_490	nr	WP_007312559	hypothetical protein [Crocosphaera watsonii]	50.75	467	189	41	14	480	14	439	4e-142	1098
gi|425469071|ref|ZP_18848035.1|_106	nr	WP_006458251	hypothetical protein [Synechococcus sp. PCC 7335]	61.54	65	25	0	1	65	90	154	2e-22	240
gi|425469074|ref|ZP_18848038.1|_323	nr	WP_007313585	hypothetical protein [Crocosphaera watsonii]	59.34	182	71	3	1	180	1	181	2e-60	527
gi|425469075|ref|ZP_18848039.1|_393	nr	WP_007313584	hypothetical protein [Crocosphaera watsonii]	59.51	247	99	1	148	393	5	251	7e-98	777
gi|425469078|ref|ZP_18848042.1|_678	nr	WP_007313492	serine/threonine phosphatase [Crocosphaera watsonii]	67.9	433	139	0	239	671	48	480	0	1575
gi|425469082|ref|ZP_18848046.1|_517	nr	WP_007313523	hypothetical protein [Crocosphaera watsonii]	74.03	516	134	0	1	516	1	516	0	1889
gi|425469083|ref|ZP_18848047.1|_572	nr	WP_015150443	type IV secretory pathway, VirD4 component [Oscillatoria acuminata]	60.26	541	200	15	32	571	8	534	0	1738
gi|425469148|ref|ZP_18848109.1|_202	nr	CDH44701	conserved hypothetical protein [Candidatus Contendobacter odensis Run_B_J11]	89.45	199	21	0	4	202	2	200	1e-129	962
gi|425469240|ref|ZP_18848194.1|_214	nr	WP_007308430	hypothetical protein [Crocosphaera watsonii]	50.72	207	84	18	15	214	1	196	6e-60	502
gi|425469345|ref|ZP_18848288.1|_332	nr	WP_015154510	glycosyl transferase family protein [Chroococcidiopsis thermalis]	52.15	303	131	14	11	308	1	294	2e-101	802
gi|425469356|ref|ZP_18848298.1|_70	nr	EXI76264	hypothetical protein CAPSK01_00115 [Candidatus Accumulibacter sp. SK-01]	54.29	70	32	0	1	70	6	75	6e-15	178
gi|425469357|ref|ZP_18848299.1|_426	nr	AHB86037	Pwb3 [uncultured bacterium]	69.7	429	123	7	1	426	1	425	0	1511
gi|425469407|ref|ZP_18848346.1|_198	nr	WP_015185064	hypothetical protein [Microcoleus sp. PCC 7113]	54.27	164	73	2	37	198	282	445	4e-48	439
gi|425469481|ref|ZP_18848414.1|_561	nr	WP_013320589	hypothetical protein [Cyanothece sp. PCC 7822]	55.61	570	224	29	1	559	1	552	0	1560
gi|425469590|ref|ZP_18848513.1|_110	nr	WP_017318491	hypothetical protein [Mastigocladopsis repens]	89.09	110	12	0	1	110	1	110	8e-67	529
gi|425469668|ref|ZP_18848585.1|_255	nr	WP_017711489	hypothetical protein [Prochlorothrix hollandica]	59.06	254	101	3	1	251	1	254	7e-98	763
gi|425469669|ref|ZP_18848586.1|_366	nr	WP_017711490	hypothetical protein [Prochlorothrix hollandica]	55.34	356	148	11	1	349	1	352	1e-132	1015
gi|425469681|ref|ZP_18848596.1|_190	nr	WP_015197578	hypothetical protein [Calothrix parietina]	69.39	147	45	0	44	190	94	240	3e-69	565
gi|425469782|ref|ZP_18848690.1|_46	nr	WP_006634462	transposase [Microcoleus vaginatus]	81.82	44	8	0	2	45	83	126	1e-14	180
gi|425470182|ref|ZP_18849052.1|_300	nr	WP_012346345	hypothetical protein [Leptothrix cholodnii]	61.95	297	113	0	1	297	1	297	2e-128	974
gi|425470225|ref|ZP_18849095.1|_137	nr	WP_010998103	hypothetical protein [Nostoc sp. PCC 7120]	62.61	115	42	1	1	115	1	114	6e-33	314
gi|425470272|ref|ZP_18849142.1|_486	nr	WP_020715935	hypothetical protein [Acidobacteriaceae bacterium KBS 89]	54.53	486	216	5	1	486	9	489	0	1372
gi|425470597|ref|ZP_18849462.1|_151	nr	WP_009545639	MULTISPECIES: hypothetical protein [Cyanothece]	54.3	151	69	0	1	151	1	151	1e-52	443
gi|425470959|ref|ZP_18849819.1|_678	nr	WP_006278932	DNA methyltransferase [Cylindrospermopsis raciborskii]	85.69	671	96	0	1	671	1	671	0	3122
gi|425470962|ref|ZP_18849822.1|_79	nr	WP_029633432	hypothetical protein [[Scytonema hofmanni] UTEX 2349]	63.29	79	29	0	1	79	1	79	3e-27	261
gi|425470964|ref|ZP_18849824.1|_434	nr	WP_006278933	restriction endonuclease [Cylindrospermopsis raciborskii]	57.47	442	167	21	2	434	12	441	3e-169	1273
gi|425470965|ref|ZP_18849825.1|_990	nr	WP_006278934	restriction endonuclease subunit R [Cylindrospermopsis raciborskii]	74.39	984	249	3	1	983	1	982	0	3819
gi|425471092|ref|ZP_18849952.1|_100	nr	WP_015216050	hypothetical protein [Anabaena cylindrica]	60.4	101	39	1	1	100	1	101	2e-37	333
gi|425471095|ref|ZP_18849955.1|_572	nr	WP_025039672	hypothetical protein [Nitrosospira briensis]	67.74	527	161	9	52	572	5	528	0	1846
gi|425471096|ref|ZP_18849956.1|_679	nr	WP_025039671	phospholipase D [Nitrosospira briensis]	69.88	561	165	4	33	590	3	562	0	2156
gi|425471521|ref|ZP_18850381.1|_98	nr	WP_009547522	MULTISPECIES: hypothetical protein [Cyanothece]	54.44	90	41	0	1	90	410	499	4e-24	260
gi|425471522|ref|ZP_18850382.1|_289	nr	WP_015195732	hypothetical protein [Stanieria cyanosphaera]	51.18	170	83	0	49	218	1	170	7e-50	442
gi|425471525|ref|ZP_18850385.1|_549	nr	WP_012599494	hypothetical protein [Cyanothece sp. PCC 7424]	53.09	356	164	3	51	405	69	422	1e-120	977
gi|425471533|ref|ZP_18850393.1|_368	nr	WP_011316606	hypothetical protein [Anabaena variabilis]	54.18	299	123	14	75	368	22	311	3e-106	836
gi|425471646|ref|ZP_18850497.1|_69	nr	WP_008317597	uncharacterized conserved small protein [Leptolyngbya sp. PCC 6406]	62.32	69	26	0	1	69	1	69	2e-24	239
gi|425471647|ref|ZP_18850498.1|_123	nr	WP_015151775	hypothetical protein [Oscillatoria acuminata]	55.56	81	36	0	40	120	3	83	1e-24	248
gi|425471648|ref|ZP_18850499.1|_211	nr	WP_016951821	hypothetical protein [Anabaena sp. PCC 7108]	52.77	235	84	27	1	208	699	933	4e-67	590
gi|425471649|ref|ZP_18850500.1|_170	nr	WP_016951821	hypothetical protein [Anabaena sp. PCC 7108]	76	150	34	2	19	168	504	651	7e-68	591
gi|425471935|ref|ZP_18850786.1|_378	nr	WP_027402941	glycosyl transferase group 1 [Aphanizomenon flos-aquae]	55	380	154	17	1	377	1	366	8e-143	1084
gi|425471944|ref|ZP_18850795.1|_397	nr	WP_015156734	group 1 glycosyl transferase [Chroococcidiopsis thermalis]	56.68	397	166	6	7	397	6	402	3e-160	1205
gi|425472015|ref|ZP_18850866.1|_120	nr	WP_026788657	MULTISPECIES: hypothetical protein [Planktothrix]	79.66	118	24	0	1	118	1	118	2e-64	515
gi|425472302|ref|ZP_18851153.1|_190	nr	WP_006513165	hypothetical protein [Leptolyngbya sp. PCC 7375]	70.45	176	52	0	1	176	6	181	2e-77	637
gi|425472303|ref|ZP_18851154.1|_248	nr	WP_006513165	hypothetical protein [Leptolyngbya sp. PCC 7375]	58.06	248	103	1	1	248	201	447	9e-90	726
gi|425472304|ref|ZP_18851155.1|_266	nr	WP_017296610	transposase [Nodosilinea nodulosa]	59.77	261	105	0	6	266	3	263	2e-104	808
gi|425472310|ref|ZP_18851161.1|_990	nr	WP_014618735	catalase [Ralstonia solanacearum]	65.01	986	335	10	13	988	12	997	0	3383
gi|425472315|ref|ZP_18851166.1|_72	nr	WP_027854457	hypothetical protein [Marinobacterium litorale]	58.33	72	30	0	1	72	44	115	1e-22	232
gi|425472377|ref|ZP_18851228.1|_72	nr	WP_012166586	transposase [Acaryochloris marina]	65.52	58	14	6	1	52	137	194	6e-15	187
gi|425472416|ref|ZP_18851262.1|_140	nr	WP_022814553	hypothetical protein [Poribacteria bacterium WGA-3G]	53.57	140	65	0	1	140	50	189	4e-50	429
gi|425472495|ref|ZP_18851336.1|_140	nr	KCZ70585	helicase, type I site-specific restriction-modification system restriction subunit [Candidatus Methanoperedens nitroreducens]	51.52	132	64	0	1	132	1	132	2e-38	362
gi|425472551|ref|ZP_18851392.1|_82	nr	WP_008274320	hypothetical protein [Cyanothece sp. CCY0110]	83.33	72	12	0	1	72	9	80	2e-34	332
gi|425472708|ref|ZP_18851549.1|_268	nr	WP_015128044	hypothetical protein [Calothrix sp. PCC 7507]	50	254	127	0	7	260	1010	1263	2e-80	699
gi|425472866|ref|ZP_18851689.1|_112	nr	WP_012593106	transcriptional modulator of MazE/toxin, MazF [Cyanothece sp. PCC 8801]	75.89	112	27	0	1	112	1	112	3e-57	466
gi|425472867|ref|ZP_18851690.1|_76	nr	WP_015143812	hypothetical protein [Pleurocapsa minor]	68.92	74	23	0	3	76	1	74	3e-28	266
gi|425472910|ref|ZP_18851709.1|_92	nr	WP_007313003	protein of unknown function DUF1555 [Crocosphaera watsonii]	59.34	91	32	5	1	88	57	145	5e-24	246
gi|425472926|ref|ZP_18851715.1|_86	nr	WP_015157341	transposase [Chroococcidiopsis thermalis]	66.27	83	28	0	1	83	272	354	1e-32	315
gi|425473096|ref|ZP_18851793.1|_372	nr	WP_023907390	DNA methyltransferase [Xylella fastidiosa]	78.45	362	74	4	10	371	22	379	0	1573
gi|389720562|emb|CCH95758.1|_146	nr	WP_009545379	hypothetical protein [Cyanothece sp. ATCC 51472]	54.46	101	45	1	24	123	163	263	3e-27	284
gi|389720285|emb|CCH95999.1|_114	nr	WP_013321801	hypothetical protein [Cyanothece sp. PCC 7822]	54.78	115	44	8	6	114	130	242	4e-26	268
gi|389719988|emb|CCH96269.1|_51	nr	WP_013320609	hypothetical protein [Cyanothece sp. PCC 7822]	78.43	51	11	0	1	51	612	662	7e-21	234
gi|389719985|emb|CCH96266.1|_341	nr	WP_027842902	N-acetylmuramoyl-L-alanine amidase [Mastigocoleus testarum]	61.71	350	118	16	3	338	2	349	3e-142	1075
gi|389719840|emb|CCH96375.1|_341	nr	WP_008274260	hypothetical protein [Cyanothece sp. CCY0110]	66.86	341	110	3	2	341	4	342	3e-160	1193
gi|389719349|emb|CCH96817.1|_107	nr	WP_006098841	hypothetical protein [Coleofasciculus chthonoplastes]	62.62	107	40	0	1	107	1	107	4e-42	364
gi|389719348|emb|CCH96816.1|_1539	nr	WP_015121989	trypsin-like serine protease with C-terminal PDZ domain [Rivularia sp. PCC 7116]	51.25	1204	538	49	10	1207	12	1172	0	3037
gi|389719058|emb|CCH97074.1|_74	nr	WP_017744854	hypothetical protein [Scytonema hofmanni]	58.06	62	26	0	1	62	1	62	1e-12	162
gi|389718823|emb|CCH97275.1|_194	nr	WP_026103625	transposase [Kamptonema formosum]	56.38	188	82	0	1	188	1	188	1e-75	604
gi|389718485|emb|CCH97572.1|_75	nr	WP_013325065	hypothetical protein [Cyanothece sp. PCC 7822]	78.67	75	16	0	1	75	1	75	4e-36	319
gi|389718356|emb|CCH97692.1|_229	nr	WP_016925296	hypothetical protein [Prochlorothrix hollandica]	70.29	175	52	0	1	175	1	175	7e-84	681
gi|389718265|emb|CCH97761.1|_501	nr	WP_001172305	hypothetical protein [Streptococcus sp. oral taxon 058]	54.8	354	154	6	152	500	147	499	2e-114	921
gi|389718264|emb|CCH97760.1|_721	nr	WP_009755164	restriction endonuclease subunit M [Streptococcus sp. oral taxon 058]	68.38	702	210	12	22	721	8	699	0	2601
gi|389717480|emb|CCH98429.1|_397	nr	WP_006529913	hypothetical protein [Gloeocapsa sp. PCC 73106]	50	398	187	12	4	392	6	400	4e-117	921
gi|389717333|emb|CCH98566.1|_197	nr	WP_022587982	restriction endonuclease S [Caldanaerobacter subterraneus]	55.21	192	80	6	9	197	210	398	5e-65	551
gi|389717331|emb|CCH98564.1|_507	nr	WP_015956098	N-6 DNA methylase [Cyanothece sp. PCC 7424]	84.34	498	78	0	9	506	6	503	0	2246
gi|389717306|emb|CCH98591.1|_849	nr	WP_015140139	RAP domain/IstB-like ATP binding protein [Nostoc sp. PCC 7524]	58.17	851	351	5	1	849	1	848	0	2623
gi|389717253|emb|CCH98627.1|_256	nr	WP_012598644	glycosyl transferase family 2 [Cyanothece sp. PCC 7424]	53.33	255	117	2	1	255	1	253	8e-96	750
gi|389717247|emb|CCH98629.1|_161	nr	WP_007305845	hypothetical protein [Crocosphaera watsonii]	68.32	161	51	0	1	161	200	360	2e-75	613
gi|389717236|emb|CCH98640.1|_318	nr	WP_028091320	hypothetical protein [Dolichospermum circinale]	66.99	306	97	4	7	308	1	306	2e-147	1102
gi|389717197|emb|CCH98692.1|_230	nr	WP_020515608	hypothetical protein [Actinoplanes globisporus]	55.6	232	95	8	1	230	1	226	8e-73	592
gi|389717181|emb|CCH98676.1|_175	nr	WP_019502778	hypothetical protein [Pseudanabaena sp. PCC 6802]	61.05	172	66	1	1	172	1	171	1e-71	573
gi|389716779|emb|CCH99037.1|_212	nr	WP_012597592	transposase [Cyanothece sp. PCC 7424]	81.21	165	31	0	1	165	14	178	1e-94	752
gi|389716615|emb|CCH99193.1|_113	nr	WP_027401121	hypothetical protein [Aphanizomenon flos-aquae]	81.08	111	21	0	1	111	1	111	2e-61	494
gi|389716559|emb|CCH99231.1|_74	nr	WP_009625454	hypothetical protein [Pseudanabaena biceps]	62.32	69	26	0	6	74	8	76	1e-26	256
gi|389716523|emb|CCH99246.1|_151	nr	WP_012598520	cytosine deaminase [Cyanothece sp. PCC 7424]	76.03	146	35	0	1	146	1	146	4e-81	631
gi|389716339|emb|CCH99416.1|_134	nr	WP_015130224	PilT protein domain-containing protein [Calothrix sp. PCC 7507]	67.91	134	43	0	1	134	1	134	2e-63	511
gi|389716283|emb|CCH99467.1|_396	nr	WP_013325026	hypothetical protein [Cyanothece sp. PCC 7822]	60.15	394	156	1	3	396	8	400	5e-158	1191
gi|389716137|emb|CCH99597.1|_65	nr	WP_026796373	hypothetical protein [Planktothrix prolifica]	55.38	65	29	0	1	65	80	144	2e-14	178
gi|389715965|emb|CCH99738.1|_66	nr	WP_016875933	hypothetical protein [Chlorogloeopsis fritschii]	77.78	63	14	0	1	63	1	63	1e-27	265
gi|389715964|emb|CCH99737.1|_77	nr	WP_015197062	hypothetical protein [Calothrix parietina]	59.74	77	31	0	1	77	1	77	1e-24	243
gi|389715902|emb|CCH99788.1|_176	nr	WP_020308057	hypothetical protein [Pseudomonas stutzeri]	57.4	169	71	1	3	170	1	169	2e-67	546
gi|389715822|emb|CCH99864.1|_633	nr	WP_010472803	peptidase [Acaryochloris sp. CCMEE 5410]	61.77	633	241	1	1	633	1	632	0	1971
gi|389715707|emb|CCH99961.1|_438	nr	WP_016875074	hypothetical protein [Chlorogloeopsis fritschii]	65.74	432	148	0	1	432	1	432	0	1538
gi|389715705|emb|CCH99959.1|_497	nr	WP_026087481	hemolysin D [Chlorogloeopsis fritschii]	72.64	497	136	0	1	497	1	497	0	1758
gi|389715675|emb|CCH99977.1|_112	nr	WP_016949877	hypothetical protein [Anabaena sp. PCC 7108]	58.33	96	30	10	17	112	369	454	2e-25	268
gi|389715666|emb|CCH99993.1|_168	nr	WP_017318602	hypothetical protein [Mastigocladopsis repens]	50.47	107	53	0	53	159	64	170	8e-29	287
gi|389715654|emb|CCI00005.1|_270	nr	WP_015079284	hypothetical protein [Anabaena sp. 90]	52.99	251	110	8	10	252	389	639	7e-56	521
gi|389715252|emb|CCI00357.1|_452	nr	WP_008190980	transposase [Moorea producens]	70.8	452	128	4	5	452	6	457	0	1707
gi|389715202|emb|CCI00389.1|_138	nr	AEU10998	hypothetical protein [Nostoc sp. 152]	64.49	138	49	0	1	138	303	440	5e-54	479
gi|389715195|emb|CCI00392.1|_109	nr	AEU10998	hypothetical protein [Nostoc sp. 152]	61.68	107	41	0	2	108	5	111	1e-30	308
gi|389714996|emb|CCI00501.1|_554	nr	WP_015955167	gamma-glutamyltransferase [Cyanothece sp. PCC 7424]	64.73	533	187	1	23	554	72	604	0	1851
gi|389714983|emb|CCI00517.1|_744	nr	WP_007620637	secreted metalloprotease [Glaciecola arctica]	50.79	758	358	15	1	744	1	757	0	2116
gi|389714981|emb|CCI00515.1|_370	nr	WP_013324021	peptidase S51, dipeptidase E [Cyanothece sp. PCC 7822]	57.71	350	138	10	15	362	16	357	2e-137	1047
gi|389714980|emb|CCI00514.1|_331	nr	WP_019501499	hypothetical protein [Pseudanabaena sp. PCC 6802]	83.71	264	39	4	1	260	1	264	2e-157	1165
gi|389714977|emb|CCI00511.1|_1100	nr	WP_019501494	hypothetical protein [Pseudanabaena sp. PCC 6802]	50.7	783	324	62	355	1100	584	1341	0	1740
gi|389714974|emb|CCI00508.1|_299	nr	WP_017291676	transposase IS4 [Leptolyngbya boryana]	61.54	299	115	0	1	299	1	299	6e-132	997
gi|389714963|emb|CCI00524.1|_134	nr	WP_015120903	CRISPR-associated endonuclease Cas1 [Rivularia sp. PCC 7116]	51.26	119	57	1	10	128	17	134	3e-32	319
gi|389714962|emb|CCI00523.1|_234	nr	WP_015201684	CRISPR-associated protein Cas1 [Crinalium epipsammum]	68.97	232	72	0	3	234	103	334	2e-115	885
gi|389792023|emb|CCI12230.1|_481	nr	WP_027254871	hypothetical protein [Planktothrix agardhii]	77.01	261	43	17	26	276	49	302	7e-139	1063
gi|389791965|emb|CCI12271.1|_263	nr	WP_017296261	hypothetical protein [Geminocystis herdmanii]	55.6	259	115	0	1	259	1	259	7e-102	792
gi|389791946|emb|CCI12292.1|_239	nr	WP_007305341	hypothetical protein [Crocosphaera watsonii]	79.5	239	48	1	2	239	3	241	3e-137	1020
gi|389791635|emb|CCI12574.1|_271	nr	WP_027403501	hypothetical protein [Aphanizomenon flos-aquae]	65.56	270	84	9	1	267	1	264	2e-119	909
gi|389791594|emb|CCI12616.1|_303	nr	WP_006624175	MULTISPECIES: hypothetical protein [Arthrospira]	89.63	299	31	0	1	299	1	299	0	1449
gi|389791507|emb|CCI12717.1|_243	nr	WP_010999893	hypothetical protein [Nostoc sp. PCC 7120]	58.33	240	97	3	4	242	11	248	2e-78	633
gi|389791209|emb|CCI12997.1|_366	nr	WP_016871983	hypothetical protein [Fischerella thermalis]	53.09	356	166	1	5	360	13	367	1e-124	985
gi|389790874|emb|CCI13286.1|_54	nr	WP_006528567	putative nucleotide-binding protein [Gloeocapsa sp. PCC 73106]	85.19	54	8	0	1	54	1	54	5e-26	250
gi|389790870|emb|CCI13282.1|_274	nr	WP_015145787	methyltransferase family protein [Pleurocapsa minor]	66.79	274	91	0	1	274	1	274	3e-133	1001
gi|389790869|emb|CCI13281.1|_248	nr	WP_017317158	hypothetical protein [Mastigocladopsis repens]	61.06	226	88	0	22	247	8	233	2e-99	772
gi|389790868|emb|CCI13280.1|_316	nr	WP_015156607	capsular exopolysaccharide biosynthesis protein (Wzm) [Chroococcidiopsis thermalis]	62.82	312	115	1	4	314	2	313	2e-147	1104
gi|389790821|emb|CCI13358.1|_683	nr	WP_010479631	type III restriction protein res subunit [Acaryochloris sp. CCMEE 5410]	57	407	172	3	280	683	1	407	2e-159	1229
gi|389790606|emb|CCI13536.1|_128	nr	WP_012796584	hypothetical protein [Cyanothece sp. PCC 8802]	78.91	128	27	0	1	128	230	357	4e-56	486
gi|389790604|emb|CCI13534.1|_228	nr	WP_019491629	hypothetical protein [Calothrix sp. PCC 7103]	59.47	227	90	2	4	228	8	234	1e-91	718
gi|389790603|emb|CCI13533.1|_452	nr	WP_015145782	membrane protein [Pleurocapsa minor]	62.92	445	165	0	1	445	1	445	0	1503
gi|389789595|emb|CCI14433.1|_93	nr	WP_010997956	peptidase [Nostoc sp. PCC 7120]	50	88	44	0	3	90	31	118	1e-18	221
gi|389789485|emb|CCI14487.1|_338	nr	WP_012596611	transposase [Cyanothece sp. PCC 8801]	67.77	332	107	0	5	336	6	337	3e-168	1246
gi|389789384|emb|CCI14568.1|_74	nr	WP_007306841	hypothetical protein [Crocosphaera watsonii]	77.03	74	17	0	1	74	1	74	9e-36	321
gi|389789048|emb|CCI14915.1|_77	nr	WP_026734507	hypothetical protein [Fischerella sp. PCC 9605]	72.73	77	21	0	1	77	1	77	2e-33	302
gi|389789047|emb|CCI14914.1|_274	nr	WP_024544721	integrase [Synechococcus sp. NKBG15041c]	78.83	274	58	0	1	274	49	322	7e-153	1135
gi|389788965|emb|CCI15045.1|_104	nr	WP_019506146	hypothetical protein [Pleurocapsa sp. PCC 7319]	67.39	92	30	0	3	94	84	175	2e-34	331
gi|389788914|emb|CCI15156.1|_468	nr	WP_026786376	hypothetical protein [Planktothrix rubescens]	50.1	477	223	15	1	465	1	474	4e-151	1159
gi|389788877|emb|CCI15206.1|_98	nr	WP_015219905	transposase IS891/IS1136/IS1341 family [Cyanobacterium aponinum]	69.39	98	30	0	1	98	1	98	5e-42	384
gi|389788876|emb|CCI15204.1|_95	nr	WP_015219905	transposase IS891/IS1136/IS1341 family [Cyanobacterium aponinum]	81.32	91	17	0	3	93	149	239	5e-43	390
gi|389788695|emb|CCI15460.1|_291	nr	WP_012801486	GUN4 domain protein [Cyanothece sp. PCC 8802]	55.59	295	119	12	1	291	297	583	1e-89	747
gi|389788512|emb|CCI15791.1|_382	nr	WP_029584693	hypothetical protein, partial [Bradyrhizobium sp. URHD0069]	58.8	250	103	0	133	382	4	253	7e-98	776
gi|389788426|emb|CCI15929.1|_411	nr	CDH44618	Restriction modification system DNA specificity domain protein (fragment) [Candidatus Contendobacter odensis Run_B_J11]	60.98	328	120	8	84	408	15	337	3e-134	1028
gi|389788135|emb|CCI16435.1|_286	nr	WP_006530729	hypothetical protein [Gloeocapsa sp. PCC 73106]	60.27	224	75	14	66	286	68	280	3e-77	631
gi|389788053|emb|CCI16603.1|_246	nr	WP_015143700	parvulin-like peptidyl-prolyl isomerase [Pleurocapsa minor]	62.87	237	87	1	9	245	9	244	1e-104	807
gi|389788047|emb|CCI16596.1|_106	nr	WP_012596500	MULTISPECIES: thiamine biosynthesis protein ThiF [Cyanothece]	51.26	119	39	19	6	105	6	124	1e-32	303
gi|389788046|emb|CCI16594.1|_529	nr	WP_009544633	secretion protein HlyD [Cyanothece sp. ATCC 51472]	52.22	519	237	11	22	529	34	552	2e-168	1288
gi|389787939|emb|CCI16790.1|_380	nr	WP_015187565	multi-sensor signal transduction histidine kinase [Gloeocapsa sp. PCC 7428]	55.52	290	119	10	98	377	468	757	1e-98	821
gi|389805243|emb|CCI15093.1|_427	nr	WP_015784541	restriction endonuclease [Cyanothece sp. PCC 8802]	64.49	428	140	12	1	422	1	422	5e-168	1262
gi|389805241|emb|CCI15090.1|_125	nr	WP_015784540	twitching motility protein PilT [Cyanothece sp. PCC 8802]	83.74	123	20	0	1	123	1	123	9e-68	538
gi|389805240|emb|CCI15088.1|_106	nr	WP_015784539	hypothetical protein [Cyanothece sp. PCC 8802]	56.6	106	12	34	1	106	1	72	6e-28	268
gi|389805132|emb|CCI15299.1|_600	nr	WP_006508558	asparagine synthase (glutamine-hydrolyzing) [Xenococcus sp. PCC 7305]	58.51	576	238	1	25	599	29	604	0	1849
gi|389805128|emb|CCI15292.1|_607	nr	WP_006507870	ABC-type bacteriocin/lantibiotic exporter with N-terminal double-glycine peptidase domain, partial [Xenococcus sp. PCC 7305]	60.59	609	225	15	14	607	3	611	0	1955
gi|389805052|emb|CCI15443.1|_320	nr	WP_006513557	transposase family protein [Leptolyngbya sp. PCC 7375]	58.86	299	122	1	7	305	36	333	8e-122	937
gi|389804867|emb|CCI15772.1|_254	nr	WP_026788330	transposase [Planktothrix rubescens]	72.8	239	65	0	4	242	161	399	1e-122	941
gi|389804411|emb|CCI16606.1|_461	nr	EZP46379	hypothetical protein BW39_05744 [Delftia sp. RIT313]	51.03	439	205	10	24	455	1	436	3e-135	1049
gi|389804245|emb|CCI16881.1|_91	nr	ETW96484	hypothetical protein ETSY2_46325 [Candidatus Entotheonella sp. TSY2]	57.78	90	38	0	1	90	1	90	6e-32	294
gi|389804196|emb|CCI16944.1|_93	nr	WP_006621400	MULTISPECIES: hypothetical protein [Arthrospira]	56.63	83	36	0	10	92	19	101	9e-27	261
gi|389804192|emb|CCI16940.1|_148	nr	WP_011317115	HNH endonuclease [Anabaena variabilis]	61.38	145	56	0	2	146	3	147	3e-62	506
gi|389804143|emb|CCI16992.1|_123	nr	WP_019498877	hypothetical protein [Pseudanabaena sp. PCC 6802]	90.32	62	6	0	56	117	20	81	7e-30	288
gi|389804142|emb|CCI16991.1|_80	nr	WP_019498877	hypothetical protein [Pseudanabaena sp. PCC 6802]	94.87	78	4	0	3	80	77	154	3e-47	399
gi|389804139|emb|CCI16988.1|_69	nr	WP_009601247	RNA chaperone/anti-terminator [Vibrio caribbenthicus]	85.51	69	10	0	1	69	1	69	3e-35	312
gi|389804109|emb|CCI17015.1|_278	nr	WP_015164565	hypothetical protein [Pseudanabaena sp. PCC 7367]	53.38	281	125	6	1	277	1	279	3e-105	817
gi|389803929|emb|CCI17177.1|_121	nr	WP_009543594	MULTISPECIES: hypothetical protein [Cyanothece]	77.69	121	27	0	1	121	1	121	3e-63	507
gi|389803928|emb|CCI17176.1|_99	nr	WP_009543593	MULTISPECIES: DNA polymerase III subunit beta [Cyanothece]	87.88	99	12	0	1	99	1	99	1e-54	446
gi|389803816|emb|CCI17260.1|_141	nr	WP_017304906	Virulence associated protein C (modular protein) [Spirulina subsalsa]	77.48	111	25	0	1	111	1	111	2e-60	492
gi|389803482|emb|CCI17604.1|_136	nr	WP_015145082	dinitrogenase iron-molybdenum cofactor biosynthesis protein [Pleurocapsa minor]	66.67	126	39	3	2	127	22	144	3e-50	433
gi|389803341|emb|CCI17721.1|_151	nr	WP_023411610	hypothetical protein [uncultured Thiohalocapsa sp. PB-PSB1]	58.39	149	62	0	2	150	1	149	2e-57	475
gi|389803240|emb|CCI17808.1|_78	nr	WP_027402511	hypothetical protein [Aphanizomenon flos-aquae]	84.62	78	12	0	1	78	1	78	3e-41	354
gi|389803239|emb|CCI17807.1|_64	nr	WP_027402512	hypothetical protein [Aphanizomenon flos-aquae]	79.69	64	13	0	1	64	1	64	4e-28	264
gi|389803238|emb|CCI17806.1|_48	nr	WP_026103080	transposase [Pseudanabaena sp. PCC 6802]	84.21	38	6	0	1	38	91	128	1e-12	166
gi|389803237|emb|CCI17805.1|_84	nr	WP_015222420	transposase IS4 family protein [Cyanobacterium stanieri]	69.23	65	20	0	2	66	123	187	1e-23	246
gi|389803236|emb|CCI17804.1|_119	nr	WP_015184588	phosphoenolpyruvate synthase [Microcoleus sp. PCC 7113]	83.54	79	13	0	40	118	898	976	7e-35	346
gi|389802467|emb|CCI18481.1|_73	nr	WP_027404626	hypothetical protein [Aphanizomenon flos-aquae]	75.34	73	18	0	1	73	1	73	3e-33	299
gi|389802400|emb|CCI18551.1|_139	nr	WP_012594930	MULTISPECIES: hypothetical protein [Cyanothece]	74.64	138	34	1	1	137	127	264	1e-53	458
gi|389802302|emb|CCI18626.1|_137	nr	WP_019494243	hypothetical protein [Calothrix sp. PCC 7103]	70.37	135	40	0	1	135	1	135	7e-65	521
gi|389802263|emb|CCI18656.1|_335	nr	WP_015784107	D-lactate dehydrogenase [Cyanothece sp. PCC 8802]	77.01	335	75	2	1	335	1	333	0	1399
gi|389802240|emb|CCI18686.1|_601	nr	WP_015146149	Type IV secretion system, TraD, DNA-binding domain-containing protein [Pseudanabaena sp. PCC 7367]	50.44	563	258	21	44	591	43	599	0	1431
gi|389802181|emb|CCI18732.1|_169	nr	WP_014205560	MULTISPECIES: PTS glucose transporter subunit IIA [Vibrio]	85.21	169	25	0	1	169	1	169	2e-97	743
gi|389801767|emb|CCI19109.1|_307	nr	WP_016700551	hypothetical protein [Actinoalloteichus spitiensis]	51.77	311	138	12	1	307	1	303	2e-109	850
gi|389801701|emb|CCI19162.1|_53	nr	WP_007356590	MULTISPECIES: PemK family transcriptional regulator [Kamptonema]	76.19	42	9	1	10	51	6	46	1e-12	162
gi|389801688|emb|CCI19173.1|_94	nr	WP_029633594	hypothetical protein [[Scytonema hofmanni] UTEX 2349]	89.36	94	10	0	1	94	1	94	2e-53	437
gi|389801678|emb|CCI19190.1|_142	nr	WP_015205792	hypothetical protein [Cylindrospermum stagnale]	77.87	122	27	0	1	122	1	122	3e-60	492
gi|389801526|emb|CCI19319.1|_176	nr	WP_028091490	Restriction endonuclease, type II, Bpu10I [Dolichospermum circinale]	66.48	179	57	3	1	176	104	282	1e-77	626
gi|389801525|emb|CCI19318.1|_42	nr	WP_017318329	hypothetical protein [Mastigocladopsis repens]	75	40	10	0	2	41	9	48	1e-11	159
gi|389801524|emb|CCI19317.1|_249	nr	WP_028091491	DNA methyltransferase [Dolichospermum circinale]	56.85	248	101	6	1	248	1	242	2e-96	767
gi|389801400|emb|CCI19436.1|_71	nr	WP_012596863	MULTISPECIES: hypothetical protein [Cyanothece]	90.91	55	5	0	4	58	6	60	5e-27	274
gi|389800842|emb|CCI19942.1|_150	nr	WP_000312686	hypothetical protein [Vibrio cholerae]	72.22	144	40	0	1	144	1	144	2e-69	553
gi|389800834|emb|CCI19934.1|_142	nr	WP_013321079	hypothetical protein [Cyanothece sp. PCC 7822]	71.7	106	28	2	34	137	88	193	1e-43	387
gi|389800832|emb|CCI19932.1|_127	nr	WP_015125922	hypothetical protein [Synechococcus sp. PCC 6312]	63.78	127	46	0	1	127	1	127	7e-54	447
gi|389800590|emb|CCI20129.1|_249	nr	WP_015119306	hypothetical protein [Rivularia sp. PCC 7116]	68.67	249	78	0	1	249	41	289	1e-123	937
gi|389800238|emb|CCI20371.1|_134	nr	WP_026103998	twitching motility protein PilT [Anabaena sp. PCC 7108]	81.68	131	24	0	4	134	1	131	3e-72	569
gi|389800237|emb|CCI20370.1|_83	nr	WP_026103999	AbrB family transcriptional regulator [Anabaena sp. PCC 7108]	71.76	85	22	2	1	83	1	85	4e-36	320
gi|389800205|emb|CCI20396.1|_299	nr	WP_021832157	hypothetical protein [Crocosphaera watsonii]	61.41	298	115	0	2	299	47	344	5e-134	1015
gi|389799991|emb|CCI20540.1|_297	nr	WP_010871698	hypothetical protein [Synechocystis sp. PCC 6803]	60.27	297	116	2	1	295	1	297	1e-122	936
gi|389827720|emb|CCI20854.1|_287	nr	WP_015187042	hypothetical protein [Gloeocapsa sp. PCC 7428]	51.05	286	137	3	2	285	5	289	2e-107	834
gi|389827613|emb|CCI20918.1|_50	nr	WP_019502253	DNA-binding protein [Pseudanabaena sp. PCC 6802]	84	50	8	0	1	50	85	134	1e-21	224
gi|389826138|emb|CCI23598.1|_54	nr	WP_015146750	hypothetical protein [Oscillatoria acuminata]	64	50	18	0	1	50	1	50	8e-14	167
gi|389826137|emb|CCI23597.1|_115	nr	WP_015954220	specificity determinant HsdS [Cyanothece sp. PCC 7424]	51.35	111	54	0	1	111	1	111	2e-28	275
gi|389826129|emb|CCI23588.1|_283	nr	WP_008184363	hypothetical protein [Moorea producens]	73.05	282	76	0	2	283	3	284	2e-155	1150
gi|389826126|emb|CCI23582.1|_194	nr	AIA11712	Unknown Function [uncultured bacterium]	62.89	194	70	2	1	194	1	192	7e-87	678
gi|389825898|emb|CCI23987.1|_263	nr	WP_027840658	hypothetical protein [Mastigocoleus testarum]	53.28	259	119	2	7	263	8	266	5e-93	733
gi|389825897|emb|CCI23986.1|_154	nr	WP_026723827	hypothetical protein [Fischerella sp. PCC 9431]	51.01	149	73	0	3	151	9	157	5e-48	413
gi|389825753|emb|CCI24260.1|_626	nr	WP_027840649	hypothetical protein [Mastigocoleus testarum]	53.07	635	289	9	1	626	1	635	0	1870
gi|389825750|emb|CCI24253.1|_345	nr	WP_006635045	Taurine catabolism dioxygenase TauD/TfdA [Microcoleus vaginatus]	56.16	333	146	0	3	335	13	345	2e-145	1097
gi|389825743|emb|CCI24240.1|_285	nr	WP_026723825	hypothetical protein [Fischerella sp. PCC 9431]	63.08	279	102	1	7	285	8	285	6e-129	975
gi|389825528|emb|CCI24645.1|_798	nr	WP_015189436	CRISPR-associated helicase, Cas3 family [Gloeocapsa sp. PCC 7428]	76.86	808	165	22	1	798	1	796	0	3271
gi|389825527|emb|CCI24642.1|_548	nr	WP_015189437	hypothetical protein [Gloeocapsa sp. PCC 7428]	77.54	552	107	17	12	548	12	561	0	2195
gi|389825526|emb|CCI24640.1|_296	nr	WP_015189438	CRISPR-associated autoregulator, Cst2 family [Gloeocapsa sp. PCC 7428]	86.15	296	41	0	1	296	1	296	0	1412
gi|389825525|emb|CCI24639.1|_235	nr	WP_015189439	CRISPR-associated protein DevS [Gloeocapsa sp. PCC 7428]	83.4	235	39	0	1	235	1	235	1e-145	1074
gi|389825523|emb|CCI24637.1|_557	nr	WP_017303311	CRISPR-associated protein Cas1 [Spirulina subsalsa]	77.78	558	122	2	1	557	1	557	0	2319
gi|389825324|emb|CCI24947.1|_451	nr	WP_014925691	sialidase [Gordonia sp. KTR9]	69.11	259	80	0	187	445	5	263	1e-121	957
gi|389825092|emb|CCI25442.1|_319	nr	WP_012407209	SH3 type 3 domain-containing protein [Nostoc punctiforme]	51.29	232	102	11	91	315	67	294	5e-65	555
gi|389824792|emb|CCI25996.1|_136	nr	WP_009453935	MULTISPECIES: enolase [Fischerella]	82.91	117	20	0	5	121	163	279	1e-63	537
gi|389824683|emb|CCI26170.1|_155	nr	WP_015139477	hypothetical protein [Nostoc sp. PCC 7524]	79.61	152	31	0	4	155	14	165	6e-78	612
gi|389824509|emb|CCI26471.1|_173	nr	WP_006519989	gluconate kinase, SKI family [Leptolyngbya sp. PCC 7375]	66.86	172	57	0	1	172	11	182	4e-79	626
gi|389824469|emb|CCI26516.1|_532	nr	WP_015954444	heat shock protein 70 [Cyanothece sp. PCC 7424]	78.78	443	72	22	1	421	2	444	0	1769
gi|389824250|emb|CCI26942.1|_98	nr	WP_015174613	hypothetical protein [Oscillatoria nigro-viridis]	76.19	84	20	0	1	84	1	84	2e-35	322
gi|389824249|emb|CCI26939.1|_58	nr	WP_015174613	hypothetical protein [Oscillatoria nigro-viridis]	87.04	54	7	0	5	58	82	135	4e-27	261
gi|389824138|emb|CCI27125.1|_508	nr	WP_012411553	DNA methylase-type I restriction-modification system [Nostoc punctiforme]	82.68	254	44	0	254	507	1	254	3e-148	1122
gi|389823934|emb|CCI27528.1|_83	nr	WP_009543208	MULTISPECIES: hypothetical protein [Cyanothece]	78.31	83	18	0	1	83	1	83	3e-41	354
gi|389823890|emb|CCI27611.1|_360	nr	WP_006509980	RNA polymerase sigma factor, sigma-70 family [Xenococcus sp. PCC 7305]	53.28	366	161	10	1	359	1	363	9e-126	970
gi|389823836|emb|CCI27696.1|_350	nr	WP_016873403	hypothetical protein [Chlorogloeopsis fritschii]	69.86	345	99	5	1	344	1	341	2e-172	1275
gi|389823833|emb|CCI27693.1|_670	nr	WP_017307346	hypothetical protein [Fischerella sp. PCC 9339]	56.87	721	246	65	1	670	113	819	0	2051
gi|389823824|emb|CCI27708.1|_381	nr	WP_018399330	hypothetical protein [filamentous cyanobacterium ESFC-1]	55.74	366	157	5	11	376	4	364	7e-141	1072
gi|389823823|emb|CCI27706.1|_255	nr	WP_017307352	hypothetical protein [Fischerella sp. PCC 9339]	67.46	252	82	0	1	252	1	252	3e-122	925
gi|389823822|emb|CCI27704.1|_424	nr	WP_009756704	CRISPR-associated protein Csm5 [Fischerella sp. JSC-11]	67.92	424	135	1	1	424	3	425	0	1644
gi|389823821|emb|CCI27702.1|_279	nr	WP_017307349	hypothetical protein [Fischerella sp. PCC 9339]	53.69	298	113	25	1	276	91	385	1e-98	783
gi|389823673|emb|CCI27964.1|_138	nr	WP_006980224	transposase [Chthoniobacter flavus]	64.81	108	38	0	1	108	80	187	1e-45	404
gi|389823535|emb|CCI28204.1|_294	nr	WP_026099178	transposase [Prochlorothrix hollandica]	64.73	292	101	2	1	292	1	290	3e-137	1041
gi|389822771|emb|CCI29479.1|_294	nr	WP_019508817	hypothetical protein [Pleurocapsa sp. PCC 7319]	52.38	294	138	2	1	294	1	292	2e-92	734
gi|389834041|emb|CCI20959.1|_524	nr	GAE90944	methionyl-tRNA synthetase [ [[Clostridium] straminisolvens JCM 21531]	57.74	478	202	0	27	504	1	478	0	1590
gi|389834039|emb|CCI20955.1|_350	nr	EKD55474	hypothetical protein ACD_60C00005G0001 [uncultured bacterium]	50.44	341	154	15	21	350	9	345	4e-123	949
gi|389834038|emb|CCI20953.1|_390	nr	GAE90947	long-chain-fatty-acid ligase [ [[Clostridium] straminisolvens JCM 21531]	60.16	374	149	0	12	385	1	374	2e-172	1283
gi|389834034|emb|CCI20945.1|_269	nr	WP_015157475	hypothetical protein [Chroococcidiopsis thermalis]	71.43	266	76	0	1	266	1	266	3e-141	1053
gi|389834033|emb|CCI20943.1|_72	nr	WP_002672579	hypothetical protein, partial [Treponema denticola]	63.27	49	16	2	1	47	24	72	2e-12	165
gi|389834032|emb|CCI20941.1|_142	nr	WP_026100947	transposase [Synechococcus sp. PCC 7336]	62.41	133	50	0	9	141	9	141	2e-48	429
gi|389834030|emb|CCI20937.1|_98	nr	WP_015155287	transposase Tn3 family protein [Chroococcidiopsis thermalis]	87.63	97	12	0	1	97	885	981	7e-52	468
gi|389833980|emb|CCI21035.1|_47	nr	WP_007309656	hypothetical protein [Crocosphaera watsonii]	60.87	46	18	0	1	46	3	48	2e-11	149
gi|389833878|emb|CCI21256.1|_64	nr	WP_017744172	hypothetical protein [Scytonema hofmanni]	76.19	63	15	0	1	63	93	155	2e-25	253
gi|389833568|emb|CCI21798.1|_66	nr	WP_006098061	hypothetical protein [Coleofasciculus chthonoplastes]	66.67	66	22	0	1	66	1	66	3e-22	227
gi|389833375|emb|CCI22169.1|_266	nr	WP_007434987	exosortase [Acetobacteraceae bacterium AT-5844]	61.7	235	83	7	32	264	23	252	6e-80	646
gi|389833081|emb|CCI22726.1|_249	nr	WP_027269385	hypothetical protein [Leptolyngbya sp. PCC 6406]	55.65	239	106	0	2	240	82	320	1e-92	735
gi|389833054|emb|CCI22777.1|_395	nr	WP_017654182	ABC-transporter permease [Microchaete sp. PCC 7126]	52.42	393	182	5	2	391	13	403	9e-127	984
gi|389833053|emb|CCI22775.1|_385	nr	WP_017654181	DevC protein [Microchaete sp. PCC 7126]	60.42	384	152	0	1	384	1	384	5e-175	1300
gi|389832995|emb|CCI22899.1|_109	nr	WP_015214222	protein of unknown function DUF820 [Anabaena cylindrica]	81.65	109	20	0	1	109	70	178	2e-57	472
gi|389832991|emb|CCI22915.1|_101	nr	WP_019503836	hypothetical protein [Pleurocapsa sp. PCC 7319]	55.1	98	43	1	5	101	6	103	5e-21	223
gi|389832990|emb|CCI22913.1|_468	nr	WP_007313106	lysozyme [Crocosphaera watsonii]	52.89	467	209	11	1	467	1	456	3e-170	1284
gi|389832988|emb|CCI22909.1|_140	nr	WP_013320391	hypothetical protein [Cyanothece sp. PCC 7822]	55.37	121	44	10	19	132	6	123	7e-30	288
gi|389832986|emb|CCI22905.1|_47	nr	WP_017324663	hypothetical protein [Synechococcus sp. PCC 7336]	80	45	9	0	1	45	1	45	8e-17	193
gi|389832844|emb|CCI23196.1|_134	nr	WP_015215441	HNH endonuclease [Anabaena cylindrica]	56.82	132	57	0	3	134	2	133	6e-48	408
gi|389832144|emb|CCI24503.1|_385	nr	WP_006099699	lipopolysaccharide biosynthesis protein [Coleofasciculus chthonoplastes]	66.4	375	119	7	11	381	8	379	0	1368
gi|389831997|emb|CCI24775.1|_619	nr	WP_017652378	hypothetical protein [Microchaete sp. PCC 7126]	75.51	445	101	8	5	442	9	452	0	1686
gi|389831559|emb|CCI25649.1|_809	nr	WP_006102124	hypothetical protein [Coleofasciculus chthonoplastes]	65.1	811	274	9	1	809	1	804	0	2828
gi|389831558|emb|CCI25648.1|_334	nr	WP_006102169	ATPase AAA [Coleofasciculus chthonoplastes]	75.15	330	81	1	1	329	1	330	0	1362
gi|389831357|emb|CCI25957.1|_166	nr	WP_012509269	cysteinyl-tRNA synthetase [Pelodictyon phaeoclathratiforme]	57.67	163	68	1	5	166	6	168	2e-62	512
gi|389831356|emb|CCI25955.1|_352	nr	WP_024299574	ATP-binding protein [Methylosarcina lacus]	69.74	347	105	0	1	347	1	347	0	1341
gi|389831191|emb|CCI26268.1|_397	nr	WP_013325039	cadherin [Cyanothece sp. PCC 7822]	71.83	213	57	3	1	213	266	475	9e-82	728
gi|389831190|emb|CCI26266.1|_87	nr	WP_013325039	cadherin [Cyanothece sp. PCC 7822]	76.83	82	14	5	2	78	101	182	4e-20	234
gi|389831066|emb|CCI26502.1|_590	nr	WP_011153790	hypothetical protein [Synechocystis sp. PCC 6803]	50.17	598	265	33	1	589	1	574	0	1489
gi|389831064|emb|CCI26498.1|_283	nr	EKD55475	hypothetical protein ACD_60C00005G0002 [uncultured bacterium]	56.47	278	121	0	2	279	3	280	5e-112	862
gi|389831062|emb|CCI26494.1|_331	nr	KDM89987	hypothetical protein EA58_18755 [Photobacterium halotolerans]	50.81	309	147	5	22	330	1	304	2e-109	852
gi|389831060|emb|CCI26491.1|_761	nr	KDM89993	hypothetical protein EA58_18790 [Photobacterium halotolerans]	53.63	427	197	1	335	761	12	437	5e-158	1229
gi|389830874|emb|CCI26813.1|_830	nr	WP_006622741	MULTISPECIES: hypothetical protein [Arthrospira]	58.8	835	327	17	1	828	1	825	0	2518
gi|389830873|emb|CCI26811.1|_328	nr	WP_027249106	ATPase [Planktothrix agardhii]	67.79	326	105	0	1	326	1	326	1e-166	1233
gi|389830802|emb|CCI26946.1|_165	nr	WP_027005656	hypothetical protein [Conexibacter woesei]	53.95	152	63	7	13	164	4	148	4e-47	408
gi|389830747|emb|CCI27061.1|_73	nr	WP_015957122	endonuclease III [Cyanothece sp. PCC 7424]	73.97	73	19	0	1	73	144	216	9e-34	314
gi|389830741|emb|CCI27049.1|_227	nr	WP_009547985	MULTISPECIES: hypothetical protein [Cyanothece]	54.46	202	89	3	14	214	15	214	5e-63	526
gi|389830480|emb|CCI27541.1|_333	nr	WP_009632848	methyltransferase, FkbM family [Synechocystis sp. PCC 7509]	57.23	325	135	4	1	325	1	321	1e-136	1035
gi|389830454|emb|CCI27580.1|_212	nr	WP_013324909	hypothetical protein [Cyanothece sp. PCC 7822]	63.21	212	78	0	1	212	1	212	6e-97	748
gi|389830232|emb|CCI27952.1|_299	nr	WP_017656088	hypothetical protein [Microchaete sp. PCC 7126]	52.03	296	133	9	11	298	576	870	2e-87	743
gi|389830227|emb|CCI27958.1|_870	nr	WP_026099281	hypothetical protein [Prochlorothrix hollandica]	64.9	510	174	5	362	870	3	508	0	1706
gi|389830224|emb|CCI27954.1|_500	nr	WP_026099280	molecular chaperone DnaK [Prochlorothrix hollandica]	62.5	496	183	3	8	500	3	498	0	1630
gi|389830215|emb|CCI27962.1|_41	nr	WP_013320673	exodeoxyribonuclease V subunit alpha [Cyanothece sp. PCC 7822]	89.74	39	4	0	2	40	45	83	4e-15	189
gi|389830004|emb|CCI28259.1|_236	nr	WP_007354147	MULTISPECIES: hypothetical protein [Kamptonema]	68.57	175	54	1	52	225	1224	1398	2e-71	636
gi|389830003|emb|CCI28258.1|_189	nr	WP_007354147	MULTISPECIES: hypothetical protein [Kamptonema]	78.69	183	37	2	1	181	486	668	4e-90	769
gi|389829931|emb|CCI28345.1|_401	nr	WP_017721457	hypothetical protein [Oscillatoria sp. PCC 10802]	65.68	370	127	0	17	386	9	378	6e-167	1249
gi|389829930|emb|CCI28343.1|_108	nr	WP_027846207	membrane protein [Mastigocoleus testarum]	69.52	105	32	0	2	106	1	105	3e-41	359
gi|389829787|emb|CCI28603.1|_485	nr	WP_013320741	Na-Ca exchanger/integrin-beta4 [Cyanothece sp. PCC 7822]	50.33	461	203	26	41	484	559	1010	4e-111	932
gi|389829478|emb|CCI29161.1|_270	nr	WP_006527953	Nidogen [Gloeocapsa sp. PCC 73106]	63.48	230	78	6	9	236	32	257	4e-83	683
gi|389829457|emb|CCI29211.1|_401	nr	WP_015247290	type 11 methyltransferase [Singulisphaera acidiphila]	50.89	395	190	4	8	400	17	409	9e-145	1105
gi|389828877|emb|CCI29926.1|_97	nr	WP_015129829	RelE/StbE family addiction module toxin [Calothrix sp. PCC 7507]	67.01	97	32	0	1	97	1	97	7e-43	368
gi|389828876|emb|CCI29925.1|_61	nr	WP_015129828	hypothetical protein [Calothrix sp. PCC 7507]	63.93	61	22	0	1	61	1	61	2e-19	205
gi|389828719|emb|CCI30032.1|_303	nr	WP_006635327	LysR family transcriptional regulator [Microcoleus vaginatus]	63.57	291	106	0	1	291	1	291	2e-126	962
gi|389828718|emb|CCI30031.1|_291	nr	WP_006635326	aspartoacylase [Microcoleus vaginatus]	56.95	295	123	4	1	291	1	295	4e-124	945
gi|389828716|emb|CCI30029.1|_59	nr	WP_026796374	endonuclease DDE [Planktothrix prolifica]	80.36	56	11	0	2	57	119	174	1e-25	254
gi|389828510|emb|CCI30136.1|_162	nr	ETW92335	transposase IS110 [Candidatus Entotheonella sp. TSY1]	55.19	154	69	0	1	154	306	459	6e-51	456
gi|390442558|ref|ZP_10230546.1|_379	nr	WP_015206087	cystathionine beta-lyase/cystathionine gamma-synthase [Cylindrospermum stagnale]	75.93	378	91	0	1	378	1	378	0	1546
gi|390442387|ref|ZP_10230389.1|_57	nr	WP_012599602	hypothetical protein [Cyanothece sp. PCC 7424]	67.92	53	17	0	1	53	66	118	5e-17	194
gi|390442385|ref|ZP_10230388.1|_112	nr	WP_006530546	transposase family protein, partial [Gloeocapsa sp. PCC 73106]	64.56	79	28	0	34	112	135	213	1e-27	281
gi|390442308|ref|ZP_10230317.1|_161	nr	WP_015144618	Orange carotenoid protein [Pleurocapsa minor]	76.51	166	34	5	1	161	1	166	9e-87	671
gi|390442226|ref|ZP_10230239.1|_321	nr	WP_013321414	hypothetical protein [Cyanothece sp. PCC 7822]	56.6	318	137	1	4	321	33	349	2e-120	929
gi|390442173|ref|ZP_10230188.1|_307	nr	WP_017740633	hypothetical protein [Scytonema hofmanni]	71	300	79	8	8	307	10	301	9e-150	1116
gi|390442172|ref|ZP_10230187.1|_230	nr	WP_026097713	hypothetical protein [Geitlerinema sp. PCC 7105]	52.61	230	108	1	1	229	1	230	2e-82	657
gi|390441842|ref|ZP_10229873.1|_189	nr	WP_023072861	transposase [Leptolyngbya sp. Heron Island J]	64.53	172	60	1	1	171	1	172	2e-76	608
gi|390441840|ref|ZP_10229871.1|_740	nr	WP_006981866	sulfotransferase [Chthoniobacter flavus]	62.12	726	272	3	13	738	12	734	0	2287
gi|390441748|ref|ZP_10229784.1|_67	nr	WP_015225021	ferritin Dps family protein [Halothece sp. PCC 7418]	77.19	57	13	0	11	67	128	184	3e-22	232
gi|390441575|ref|ZP_10229629.1|_217	nr	WP_017304019	hypothetical protein [Spirulina subsalsa]	51.46	206	91	9	12	216	5	202	2e-64	533
gi|390441574|ref|ZP_10229628.1|_153	nr	WP_017304020	hypothetical protein [Spirulina subsalsa]	54.07	135	61	1	7	140	2	136	1e-38	369
gi|390441324|ref|ZP_10229445.1|_196	nr	WP_026786762	MULTISPECIES: chorismate-binding protein [Planktothrix]	74.09	193	50	0	4	196	2	194	1e-104	796
gi|390441323|ref|ZP_10229444.1|_110	nr	WP_012593086	phycoerythrin-associated linker protein, CpeR [Cyanothece sp. PCC 8801]	84	100	16	0	10	109	1	100	3e-59	478
gi|390441322|ref|ZP_10229443.1|_197	nr	WP_015141899	hypothetical protein [Pleurocapsa minor]	70.16	191	57	0	4	194	3	193	1e-101	777
gi|390441321|ref|ZP_10229442.1|_177	nr	WP_006529737	phycoerythrobilin lyase CpeS [Gloeocapsa sp. PCC 73106]	72.99	174	47	0	1	174	3	176	8e-93	714
gi|390441320|ref|ZP_10229441.1|_255	nr	WP_012593089	photosystem I reaction center subunit XII [Cyanothece sp. PCC 8801]	77.65	255	57	0	1	255	1	255	7e-149	1100
gi|390441319|ref|ZP_10229440.1|_292	nr	WP_015141903	phycobilisome Linker polypeptide/CpcD/allophycocyanin linker domain-containing protein [Pleurocapsa minor]	79.73	291	59	0	1	291	1	291	1e-174	1278
gi|390441307|ref|ZP_10229433.1|_185	nr	WP_015135781	hypothetical protein [Leptolyngbya sp. PCC 7376]	65.95	185	63	0	1	185	6	190	2e-84	661
gi|390441122|ref|ZP_10229297.1|_271	nr	WP_011683639	hypothetical protein [Candidatus Solibacter usitatus]	51.69	236	111	3	37	269	1	236	7e-67	557
gi|390441086|ref|ZP_10229269.1|_551	nr	WP_017303265	ATPase [Spirulina subsalsa]	78.98	547	115	0	1	547	1	547	0	2300
gi|390440938|ref|ZP_10229127.1|_182	nr	WP_007354664	hypothetical protein [[Oscillatoria] sp. PCC 6506]	56.49	154	61	6	17	164	13	166	1e-47	439
gi|390440795|ref|ZP_10228997.1|_300	nr	WP_011317062	hypothetical protein [Anabaena variabilis]	65.99	297	90	11	1	297	1	286	3e-139	1045
gi|390440619|ref|ZP_10228845.1|_321	nr	WP_012410907	hypothetical protein [Nostoc punctiforme]	55.88	306	132	3	15	320	11	313	3e-110	858
gi|390440616|ref|ZP_10228842.1|_551	nr	WP_023412932	hypothetical protein [uncultured Thiohalocapsa sp. PB-PSB1]	57.73	343	145	0	209	551	18	360	6e-143	1102
gi|390440615|ref|ZP_10228841.1|_141	nr	WP_019501662	hypothetical protein [Pseudanabaena sp. PCC 6802]	56.44	101	44	0	41	141	52	152	6e-34	317
gi|390440598|ref|ZP_10228824.1|_950	nr	WP_015083734	UvrD-like DNA helicase [Anabaena sp. 90]	55.91	846	343	30	117	945	191	1023	0	2440
gi|390440427|ref|ZP_10228756.1|_202	nr	WP_019487011	hypothetical protein [Kamptonema formosum]	61.19	201	77	1	1	200	7	207	1e-88	693
gi|390440426|ref|ZP_10228755.1|_161	nr	WP_017311155	hypothetical protein [Fischerella sp. PCC 9339]	63.12	160	58	1	2	161	1	159	5e-67	540
gi|390440425|ref|ZP_10228754.1|_83	nr	WP_015195153	hypothetical protein [Stanieria cyanosphaera]	80.49	82	16	0	1	82	1	82	3e-43	367
gi|390440402|ref|ZP_10228735.1|_420	nr	WP_008183156	phycocyanin operon protein Y [Moorea producens]	66.51	418	138	2	1	416	1	418	0	1498
gi|390440401|ref|ZP_10228734.1|_77	nr	WP_012410158	hypothetical protein [Nostoc punctiforme]	53.62	69	32	0	9	77	10	78	2e-16	187
gi|390440400|ref|ZP_10228733.1|_309	nr	WP_015135931	PBS lyase HEAT domain-containing protein repeat-containing protein [Leptolyngbya sp. PCC 7376]	63.45	290	106	0	1	290	1	290	5e-124	947
gi|390440358|ref|ZP_10228693.1|_87	nr	WP_015080008	hypothetical protein [Anabaena sp. 90]	80.77	78	15	0	1	78	321	398	2e-37	353
gi|390440357|ref|ZP_10228692.1|_118	nr	WP_015080008	hypothetical protein [Anabaena sp. 90]	75.42	118	29	0	1	118	190	307	6e-53	465
gi|390440127|ref|ZP_10228479.1|_203	nr	WP_015184555	PBS lyase HEAT-like repeat protein [Microcoleus sp. PCC 7113]	68.72	195	61	0	1	195	1	195	6e-93	720
gi|390440126|ref|ZP_10228478.1|_164	nr	WP_015174917	Phycocyanin [Oscillatoria nigro-viridis]	92.07	164	13	0	1	164	1	164	1e-107	808
gi|390440125|ref|ZP_10228477.1|_186	nr	P20779	RecName: Full=C-phycoerythrin beta chain	93.01	186	13	0	1	186	1	186	5e-120	895
gi|390440120|ref|ZP_10228472.1|_897	nr	WP_019509154	hypothetical protein [Pleurocapsa sp. PCC 7319]	64.32	880	299	15	21	894	17	887	0	2976
gi|390440119|ref|ZP_10228471.1|_247	nr	WP_013324032	phycoerythrobilin:ferredoxin oxidoreductase [Cyanothece sp. PCC 7822]	75.72	243	59	0	1	243	1	243	3e-131	982
gi|390440118|ref|ZP_10228470.1|_252	nr	WP_007308303	dihydrobiliverdin:ferredoxin oxidoreductase [Crocosphaera watsonii]	79.83	238	48	0	12	249	1	238	3e-139	1035
gi|390439738|ref|ZP_10228114.1|_182	nr	WP_027254654	hypothetical protein [Planktothrix agardhii]	52.8	161	75	1	20	180	25	184	2e-47	415
gi|390439694|ref|ZP_10228074.1|_55	nr	WP_015211487	hypothetical protein [Microcoleus sp. PCC 7113]	66.67	42	14	0	14	55	55	96	3e-12	159
gi|390439370|ref|ZP_10227769.1|_519	nr	WP_015158543	Protein of unknown function DUF262 [Chamaesiphon minutus]	58.46	520	212	4	1	519	1	517	0	1640
gi|390439251|ref|ZP_10227661.1|_140	nr	WP_015136675	PEP-CTERM putative exosortase interaction domain-containing protein [Nostoc sp. PCC 7524]	55.4	139	57	5	3	139	87	222	1e-36	341
gi|390439121|ref|ZP_10227537.1|_414	nr	WP_008273734	hypothetical protein [Cyanothece sp. CCY0110]	65.73	391	134	0	13	403	1	391	0	1386
gi|390438907|ref|ZP_10227337.1|_309	nr	WP_012599372	hypothetical protein [Cyanothece sp. PCC 7424]	73.13	294	78	1	7	300	410	702	9e-150	1154
gi|390438906|ref|ZP_10227336.1|_398	nr	WP_006528793	hypothetical protein [Gloeocapsa sp. PCC 73106]	65.37	387	134	0	12	398	12	398	0	1432
gi|390438905|ref|ZP_10227335.1|_161	nr	WP_028525193	hypothetical protein [Runella limosa]	57.5	160	65	3	3	160	2	160	1e-50	431
gi|390438824|ref|ZP_10227260.1|_631	nr	WP_008049356	DNA methylase [Arthrospira sp. PCC 8005]	75.72	416	84	17	218	631	487	887	0	1708
gi|390438677|ref|ZP_10227123.1|_99	nr	WP_012258032	MULTISPECIES: hypothetical protein [Chloroflexus]	54.08	98	45	0	1	98	1	98	2e-31	292
gi|390438676|ref|ZP_10227122.1|_388	nr	WP_014435342	hypothetical protein [Caldilinea aerophila]	50.52	388	176	16	5	388	6	381	1e-107	854
gi|390438674|ref|ZP_10227120.1|_116	nr	WP_015121148	phage baseplate assembly protein W [Rivularia sp. PCC 7116]	56.64	113	49	0	2	114	3	115	1e-40	356
gi|390438670|ref|ZP_10227116.1|_670	nr	WP_007916664	ATPase [Ktedonobacter racemifer]	52.39	670	309	10	8	669	8	675	0	1741
gi|390438666|ref|ZP_10227112.1|_183	nr	WP_015129920	hypothetical protein [Calothrix sp. PCC 7507]	63.79	174	63	0	5	178	2	175	9e-78	615
gi|390438643|ref|ZP_10227092.1|_260	nr	WP_005150522	hypothetical protein [Acinetobacter sp. ANC 3929]	50.44	226	106	6	1	226	1	220	4e-68	565
gi|390438642|ref|ZP_10227091.1|_290	nr	WP_015176355	SH3 type 3 domain protein [Oscillatoria nigro-viridis]	64.02	214	76	1	7	219	77	290	4e-93	739
gi|390438587|ref|ZP_10227041.1|_131	nr	WP_015190411	hypothetical protein [Gloeocapsa sp. PCC 7428]	70.23	131	39	0	1	131	1	131	2e-65	524
gi|390438452|ref|ZP_10226917.1|_137	nr	WP_017661135	hypothetical protein [Geitlerinema sp. PCC 7105]	53.12	128	60	0	10	137	12	139	3e-42	371
gi|390438451|ref|ZP_10226916.1|_164	nr	WP_012595828	MULTISPECIES: hypothetical protein [Cyanothece]	62.76	145	53	1	20	163	1	145	2e-62	509
gi|390438446|ref|ZP_10226911.1|_430	nr	WP_006529555	ABC exporter membrane fusion protein, DevB family [Gloeocapsa sp. PCC 73106]	54.42	441	177	24	8	430	1	435	3e-157	1192
gi|390438444|ref|ZP_10226909.1|_873	nr	WP_016949110	hypothetical protein [Anabaena sp. PCC 7108]	66.01	868	295	0	6	873	5	872	0	3133
gi|390438440|ref|ZP_10226905.1|_348	nr	WP_016876568	hypothetical protein [Chlorogloeopsis fritschii]	62.07	348	131	1	1	348	1	347	3e-158	1181
gi|390438436|ref|ZP_10226901.1|_1641	nr	WP_015213479	Long-chain-fatty-acid--(acyl-carrier-protein) ligase, 6-deoxyerythronolide-B synthase [Anabaena cylindrica]	50.72	1607	758	34	26	1619	12	1597	0	4193
gi|390438278|ref|ZP_10226761.1|_770	nr	WP_012308466	restriction endonuclease subunit R [Synechococcus sp. PCC 7002]	75.75	771	183	4	1	770	1	768	0	3158
gi|390438274|ref|ZP_10226757.1|_77	nr	WP_017749074	hypothetical protein [Scytonema hofmanni]	53.25	77	34	2	1	77	1	75	4e-18	199
gi|390438273|ref|ZP_10226756.1|_86	nr	WP_023070539	transposase is4 family protein [Leptolyngbya sp. Heron Island J]	76.06	71	17	0	1	71	1	71	4e-33	311
gi|390438217|ref|ZP_10226706.1|_558	nr	WP_012598791	hypothetical protein [Cyanothece sp. PCC 7424]	68.15	540	167	5	20	554	7	546	0	1940
gi|390438216|ref|ZP_10226705.1|_439	nr	WP_015956659	alpha-amylase [Cyanothece sp. PCC 7424]	72.08	437	122	0	1	437	21	457	0	1689
gi|390438215|ref|ZP_10226704.1|_530	nr	WP_010248963	hypothetical protein [Acetivibrio cellulolyticus]	54.23	485	190	32	42	506	2	474	1e-178	1349
gi|390438214|ref|ZP_10226703.1|_235	nr	WP_015154221	ThiJ/PfpI domain-containing protein [Chroococcidiopsis thermalis]	50.93	214	100	5	22	234	2	211	3e-65	542
gi|390438213|ref|ZP_10226702.1|_754	nr	WP_024872052	isoamylase [Tolumonas sp. BRL6-1]	58.32	751	300	13	12	754	22	767	0	2261
gi|390438212|ref|ZP_10226701.1|_735	nr	WP_015956657	hypothetical protein [Cyanothece sp. PCC 7424]	69.35	734	214	11	1	730	1	727	0	2750
gi|390438211|ref|ZP_10226700.1|_232	nr	WP_015153202	ethyl tert-butyl ether degradation EthD [Chroococcidiopsis thermalis]	76.72	232	54	0	1	232	1	232	1e-134	1001
gi|390438210|ref|ZP_10226699.1|_52	nr	WP_015956654	alpha/beta hydrolase fold protein [Cyanothece sp. PCC 7424]	74.42	43	11	0	1	43	1	43	5e-13	171
gi|390438209|ref|ZP_10226698.1|_526	nr	WP_015956652	glucose-methanol-choline oxidoreductase [Cyanothece sp. PCC 7424]	78.33	526	113	1	1	525	1	526	0	2287
gi|390438208|ref|ZP_10226697.1|_515	nr	WP_015956651	choline dehydrogenase [Cyanothece sp. PCC 7424]	78.08	511	112	0	1	511	1	511	0	2197
gi|390438207|ref|ZP_10226696.1|_103	nr	WP_015153200	hypothetical protein [Chroococcidiopsis thermalis]	54.37	103	46	1	1	102	1	103	3e-28	271
gi|390438205|ref|ZP_10226694.1|_565	nr	WP_015956647	thiamine pyrophosphate protein TPP binding domain-containing protein [Cyanothece sp. PCC 7424]	78.41	565	122	0	1	565	1	565	0	2409
gi|390438204|ref|ZP_10226693.1|_284	nr	WP_006276170	thimanine synthesis protein ThiJ [Cylindrospermopsis raciborskii]	83.39	277	46	0	8	284	1	277	3e-176	1286
gi|390437908|ref|ZP_10226420.1|_207	nr	WP_017324098	hypothetical protein [Synechococcus sp. PCC 7336]	70.05	207	61	1	1	206	1	207	8e-99	760
gi|390437882|ref|ZP_10226395.1|_184	nr	WP_013334358	hypothetical protein [Cyanothece sp. PCC 7822]	57.84	102	38	5	84	184	15	112	5e-17	203
gi|390437830|ref|ZP_10226347.1|_87	nr	WP_013324307	hypothetical protein [Cyanothece sp. PCC 7822]	67.9	81	26	0	3	83	14	94	8e-36	320
gi|390437662|ref|ZP_10226192.1|_130	nr	WP_024787056	MULTISPECIES: hypothetical protein [Lebetimonas]	64.1	117	42	0	11	127	2	118	7e-47	400
gi|390437617|ref|ZP_10226151.1|_722	nr	WP_021836290	Chaperone protein DnaK [Crocosphaera watsonii]	84.81	362	55	0	1	362	1	362	0	1670
gi|390437616|ref|ZP_10226150.1|_615	nr	WP_021836292	Chaperone protein DnaK [Crocosphaera watsonii]	77.24	615	136	4	2	615	49	660	0	2408
gi|390437614|ref|ZP_10226149.1|_236	nr	WP_021836293	hypothetical protein [Crocosphaera watsonii]	56.4	250	95	14	1	236	1	250	4e-83	663
gi|390437613|ref|ZP_10226148.1|_958	nr	WP_021836294	Serine/Threonine protein kinase [Crocosphaera watsonii]	61.45	856	303	27	103	957	1	830	0	2796
gi|390437612|ref|ZP_10226147.1|_850	nr	WP_021836295	hypothetical protein [Crocosphaera watsonii]	62.54	849	317	1	1	848	1	849	0	2842
gi|390437611|ref|ZP_10226146.1|_388	nr	WP_021836297	hypothetical protein [Crocosphaera watsonii]	77.54	276	59	3	3	275	4	279	2e-154	1153
gi|390437610|ref|ZP_10226145.1|_1021	nr	WP_021836298	hypothetical protein [Crocosphaera watsonii]	63.29	967	352	3	56	1021	1	965	0	3272
gi|440751921|ref|ZP_20931124.1|_123	nr	WP_007356297	transposase [[Oscillatoria] sp. PCC 6506]	56.67	90	39	0	1	90	1	90	1e-31	298
gi|440751967|ref|ZP_20931170.1|_47	nr	WP_008185552	ATPase [Moorea producens]	60.38	53	15	6	1	47	263	315	4e-11	157
gi|440752105|ref|ZP_20931308.1|_256	nr	WP_015080026	pentapeptide repeat-containing protein [Anabaena sp. 90]	51.02	147	61	11	110	252	192	331	1e-34	345
gi|440752599|ref|ZP_20931802.1|_327	nr	WP_010874159	molecular chaperone Tir [Synechocystis sp. PCC 6803]	68.01	322	103	0	5	326	7	328	3e-164	1217
gi|440752623|ref|ZP_20931826.1|_287	nr	WP_006101191	hypothetical protein [Coleofasciculus chthonoplastes]	67.53	154	50	0	130	283	114	267	1e-57	500
gi|440752707|ref|ZP_20931910.1|_76	nr	WP_013334900	hypothetical protein [Cyanothece sp. PCC 7822]	80.26	76	15	0	1	76	1	76	6e-35	311
gi|440752798|ref|ZP_20932001.1|_87	nr	WP_026101951	RelE/StbE family addiction module toxin [Geminocystis herdmanii]	59.04	83	34	0	4	86	3	85	7e-31	286
gi|440753080|ref|ZP_20932283.1|_115	nr	WP_015142277	hypothetical protein [Pleurocapsa minor]	54.78	115	52	0	1	115	1	115	5e-32	299
gi|440753337|ref|ZP_20932540.1|_324	nr	EWH09826	hypothetical protein KLA_17112 [Cellulophaga geojensis KL-A]	59.09	308	119	7	7	313	4	305	1e-127	973
gi|440754187|ref|ZP_20933389.1|_448	nr	WP_007356807	MULTISPECIES: hypothetical protein [Kamptonema]	75.33	450	109	2	1	448	1	450	0	1813
gi|440754199|ref|ZP_20933401.1|_105	nr	WP_015954021	hypothetical protein [Cyanothece sp. PCC 7424]	52.38	105	50	0	1	105	1	105	3e-31	292
gi|440754890|ref|ZP_20934092.1|_810	nr	WP_017289541	hypothetical protein [Leptolyngbya boryana]	56.58	608	238	26	16	603	6	607	0	1818
gi|440755113|ref|ZP_20934315.1|_554	nr	WP_025225589	tyrosinase [Fimbriimonas ginsengisoli]	61.31	548	201	11	1	547	1	538	0	1803
gi|440755304|ref|ZP_20934506.1|_49	nr	WP_007304808	tail length tape measure protein [Crocosphaera watsonii]	90.91	44	4	0	1	44	15	58	4e-20	217
gi|440755352|ref|ZP_20934554.1|_400	nr	WP_030023692	amidohydrolase [Streptomyces monomycini]	67.11	380	125	0	10	389	7	386	0	1419
gi|440755530|ref|ZP_20934732.1|_525	nr	WP_015137808	TRAP-type mannitol/chloroaromatic compound transport system, periplasmic component [Nostoc sp. PCC 7524]	54.17	515	219	17	1	506	1	507	0	1436
gi|440755705|ref|ZP_20934907.1|_588	nr	WP_000040819	hypothetical protein [Vibrio cholerae]	82.32	577	102	0	1	577	1	577	0	2522
gi|440755711|ref|ZP_20934913.1|_590	nr	WP_015204462	Arachidonate 15-lipoxygenase [Crinalium epipsammum]	65.06	644	162	63	7	590	2	642	0	2209
gi|440756863|ref|ZP_20936063.1|_46	nr	WP_015199781	hypothetical protein [Calothrix parietina]	73.68	38	10	0	9	46	4	41	6e-12	160
gi|443329972|gb|ELS44733.1|_54	env_nr	gi|139031735|gb|ECC93424.1|	gi|139031735|gb|ECC93424.1| hypothetical protein GOS_5433316 [marine metagenome]	56.1	41	18	0	1	41	64	104	2e-08	125
gi|443330242|gb|ELS44974.1|_289	env_nr	gi|136174933|gb|EBM38703.1|	gi|136174933|gb|EBM38703.1| hypothetical protein GOS_8418226 [marine metagenome]	72.56	277	70	6	3	273	18	294	5e-148	1095
gi|443330373|gb|ELS45094.1|_53	env_nr	gi|143089054|gb|EDC73401.1|	gi|143089054|gb|EDC73401.1| hypothetical protein GOS_1423827 [marine metagenome]	53.85	52	24	0	2	53	11	62	2e-10	141
gi|443330432|gb|ELS45148.1|_114	env_nr	gi|594777371|dbj|GAI96531.1|	gi|594777371|dbj|GAI96531.1| unnamed protein product, partial [marine sediment metagenome]	61.46	96	37	0	2	97	118	213	9e-34	312
gi|443331284|gb|ELS45950.1|_176	env_nr	gi|135818819|gb|EBK04052.1|	gi|135818819|gb|EBK04052.1| hypothetical protein GOS_8798279 [marine metagenome]	52.81	178	78	6	1	173	117	293	2e-52	449
gi|443332307|gb|ELS46924.1|_45	env_nr	gi|142089230|gb|ECV49952.1|	gi|142089230|gb|ECV49952.1| hypothetical protein GOS_2887428 [marine metagenome]	59.52	42	17	0	1	42	227	268	7e-12	152
gi|443332613|gb|ELS47211.1|_38	env_nr	gi|531004543|gb|EQD65756.1|	gi|531004543|gb|EQD65756.1| PilT protein domain protein [mine drainage metagenome]	77.78	36	8	0	2	37	98	133	2e-12	152
gi|443333617|gb|ELS48169.1|_345	env_nr	gi|142758563|gb|EDA36740.1|	gi|142758563|gb|EDA36740.1| hypothetical protein GOS_2014400 [marine metagenome]	68.22	343	109	0	1	343	42	384	2e-179	1319
gi|443333618|gb|ELS48170.1|_335	env_nr	gi|142160818|gb|ECW04079.1|	gi|142160818|gb|ECW04079.1| hypothetical protein GOS_2791112 [marine metagenome]	51.37	329	145	15	9	332	42	360	6e-109	882
gi|443333683|gb|ELS48230.1|_68	env_nr	gi|531007953|gb|EQD67754.1|	gi|531007953|gb|EQD67754.1| transposase IS200-family protein [mine drainage metagenome]	72.06	68	19	0	1	68	80	147	8e-31	281
gi|443334016|gb|ELS48546.1|_52	env_nr	gi|144135772|gb|EDJ12459.1|	gi|144135772|gb|EDJ12459.1| hypothetical protein GOS_1750588 [marine metagenome]	75	32	8	0	2	33	58	89	5e-07	117
gi|443334081|gb|ELS48611.1|_46	env_nr	gi|136518126|gb|EBO68114.1|	gi|136518126|gb|EBO68114.1| hypothetical protein GOS_8038973 [marine metagenome]	74.29	35	9	0	2	36	46	80	2e-11	143
gi|443334259|gb|ELS48781.1|_188	env_nr	gi|136346510|gb|EBN54671.1|	gi|136346510|gb|EBN54671.1| hypothetical protein GOS_8228414 [marine metagenome]	66.49	185	62	0	4	188	7	191	6e-88	682
gi|443334574|gb|ELS49080.1|_61	env_nr	gi|137344581|gb|EBT57302.1|	gi|137344581|gb|EBT57302.1| hypothetical protein GOS_7251431 [marine metagenome]	69.77	43	13	0	19	61	36	78	9e-12	151
gi|166363036|ref|YP_001655309.1|_83	env_nr	gi|703353450|emb|CEG13994.1|	gi|703353450|emb|CEG13994.1| transposase (fragment) [groundwater metagenome]	60	80	32	0	1	80	21	100	1e-29	279
gi|166363198|ref|YP_001655471.1|_118	env_nr	gi|135174931|gb|EBF97311.1|	gi|135174931|gb|EBF97311.1| hypothetical protein GOS_9510516 [marine metagenome]	62.22	90	33	1	11	99	7	96	2e-35	332
gi|166363200|ref|YP_001655473.1|_323	env_nr	gi|135059513|gb|EBF23327.1|	gi|135059513|gb|EBF23327.1| hypothetical protein GOS_9631319 [marine metagenome]	67.96	309	99	0	2	310	8	316	3e-158	1169
gi|166363241|ref|YP_001655514.1|_292	env_nr	gi|604413511|dbj|GAG64469.1|	gi|604413511|dbj|GAG64469.1| unnamed protein product, partial [marine sediment metagenome]	73.26	288	76	1	1	287	1	288	2e-148	1107
gi|166363247|ref|YP_001655520.1|_400	env_nr	gi|136805185|gb|EBQ52313.1|	gi|136805185|gb|EBQ52313.1| hypothetical protein GOS_7738330 [marine metagenome]	50.29	346	164	8	53	395	1	341	4e-117	920
gi|166363252|ref|YP_001655525.1|_52	env_nr	gi|141754352|gb|ECT11741.1|	gi|141754352|gb|ECT11741.1| hypothetical protein GOS_7089510 [marine metagenome]	64.71	34	12	0	5	38	28	61	4e-07	120
gi|166363254|ref|YP_001655527.1|_51	env_nr	gi|604330269|dbj|GAG76199.1|	gi|604330269|dbj|GAG76199.1| unnamed protein product, partial [marine sediment metagenome]	68.29	41	13	0	1	41	88	128	1e-13	164
gi|166363334|ref|YP_001655607.1|_76	env_nr	gi|142799660|gb|EDA67195.1|	gi|142799660|gb|EDA67195.1| hypothetical protein GOS_1958809 [marine metagenome]	51.95	77	35	2	1	75	124	200	9e-17	189
gi|166363510|ref|YP_001655783.1|_54	env_nr	gi|135185640|gb|EBG04147.1|	gi|135185640|gb|EBG04147.1| hypothetical protein GOS_9499331 [marine metagenome]	57.89	38	16	0	11	48	155	192	4e-07	117
gi|166363806|ref|YP_001656079.1|_185	env_nr	gi|594896853|dbj|GAI30182.1|	gi|594896853|dbj|GAI30182.1| unnamed protein product, partial [marine sediment metagenome]	65	180	60	3	5	181	24	203	1e-74	596
gi|166364121|ref|YP_001656394.1|_61	env_nr	gi|594844688|dbj|GAI52611.1|	gi|594844688|dbj|GAI52611.1| unnamed protein product, partial [marine sediment metagenome]	50.94	53	26	0	4	56	2	54	5e-10	135
gi|166364399|ref|YP_001656672.1|_81	env_nr	gi|135010013|gb|EBE90827.1|	gi|135010013|gb|EBE90827.1| hypothetical protein GOS_9684657 [marine metagenome]	59.65	57	19	4	13	65	155	211	3e-13	165
gi|166364436|ref|YP_001656709.1|_76	env_nr	gi|142799660|gb|EDA67195.1|	gi|142799660|gb|EDA67195.1| hypothetical protein GOS_1958809 [marine metagenome]	50.65	77	36	2	1	75	124	200	3e-16	185
gi|166364658|ref|YP_001656931.1|_101	env_nr	gi|598764763|dbj|GAG05857.1|	gi|598764763|dbj|GAG05857.1| unnamed protein product, partial [marine sediment metagenome]	59.26	81	33	0	12	92	1	81	2e-23	230
gi|166364974|ref|YP_001657247.1|_78	env_nr	gi|135241332|gb|EBG37376.1|	gi|135241332|gb|EBG37376.1| hypothetical protein GOS_9443913 [marine metagenome]	60.87	69	24	3	1	66	54	122	4e-21	219
gi|166364975|ref|YP_001657248.1|_110	env_nr	gi|136646411|gb|EBP48689.1|	gi|136646411|gb|EBP48689.1| hypothetical protein GOS_7903506 [marine metagenome]	52.13	94	45	0	1	94	73	166	2e-27	271
gi|166364985|ref|YP_001657258.1|_87	env_nr	gi|144140999|gb|EDJ16230.1|	gi|144140999|gb|EDJ16230.1| hypothetical protein GOS_1744150 [marine metagenome]	50	64	32	0	5	68	231	294	3e-12	163
gi|166365252|ref|YP_001657525.1|_95	env_nr	gi|604276596|dbj|GAG98784.1|	gi|604276596|dbj|GAG98784.1| unnamed protein product, partial [marine sediment metagenome]	54.9	51	19	4	1	51	136	182	9e-08	125
gi|166365617|ref|YP_001657890.1|_62	env_nr	gi|319917597|emb|CBI09487.1|	gi|319917597|emb|CBI09487.1| PilT protein domain protein [mine drainage metagenome]	57.45	47	20	0	1	47	1	47	2e-10	141
gi|166365621|ref|YP_001657894.1|_78	env_nr	gi|135135914|gb|EBF72268.1|	gi|135135914|gb|EBF72268.1| hypothetical protein GOS_9551310 [marine metagenome]	50.79	63	31	0	7	69	4	66	4e-12	158
gi|166365697|ref|YP_001657970.1|_63	env_nr	gi|319916054|emb|CBI11003.1|	gi|319916054|emb|CBI11003.1| conserved hypothetical protein [mine drainage metagenome]	69.77	43	13	0	21	63	21	63	6e-08	120
gi|166366523|ref|YP_001658796.1|_87	env_nr	gi|140014612|gb|ECJ01437.1|	gi|140014612|gb|ECJ01437.1| hypothetical protein GOS_6008449 [marine metagenome]	56.47	85	37	0	1	85	4	88	4e-32	298
gi|166366904|ref|YP_001659177.1|_52	env_nr	gi|141103552|gb|ECP64988.1|	gi|141103552|gb|ECP64988.1| hypothetical protein GOS_5233251 [marine metagenome]	50	52	26	0	1	52	40	91	7e-14	162
gi|166367114|ref|YP_001659387.1|_120	env_nr	gi|144175207|gb|EDJ41479.1|	gi|144175207|gb|EDJ41479.1| hypothetical protein GOS_1699555 [marine metagenome]	51.52	99	47	1	1	99	1	98	4e-28	273
gi|166367178|ref|YP_001659451.1|_69	env_nr	gi|139807859|gb|ECH60552.1|	gi|139807859|gb|ECH60552.1| hypothetical protein GOS_4583364 [marine metagenome]	70.27	37	11	0	10	46	16	52	9e-10	136
gi|166368575|ref|YP_001660848.1|_91	env_nr	gi|139447453|gb|ECF16353.1|	gi|139447453|gb|ECF16353.1| hypothetical protein GOS_3821446 [marine metagenome]	59.7	67	27	0	19	85	178	244	5e-16	186
gi|166368604|ref|YP_001660877.1|_50	env_nr	gi|594940231|dbj|GAI07666.1|	gi|594940231|dbj|GAI07666.1| unnamed protein product [marine sediment metagenome]	62.5	48	18	0	3	50	86	133	3e-13	158
gi|166368725|ref|YP_001660998.1|_106	env_nr	gi|137266815|gb|EBT13855.1|	gi|137266815|gb|EBT13855.1| hypothetical protein GOS_7322670 [marine metagenome]	68.09	94	30	0	1	94	67	160	3e-41	357
gi|341608202|gb|AEK84296.1|_43	env_nr	gi|140357065|gb|ECL21497.1|	gi|140357065|gb|ECL21497.1| hypothetical protein GOS_4264284 [marine metagenome]	59.52	42	17	0	1	42	58	99	7e-10	136
gi|159028642|emb|CAO88113.1|_209	env_nr	gi|531006331|gb|EQD66803.1|	gi|531006331|gb|EQD66803.1| pyridine nucleotide-disulfide oxidoreductase dimerization region [mine drainage metagenome]	56.93	202	83	4	1	202	305	502	2e-73	609
gi|159025892|emb|CAO86210.1|_61	env_nr	gi|143300373|gb|EDE19640.1|	gi|143300373|gb|EDE19640.1| hypothetical protein GOS_1172972 [marine metagenome]	64.44	45	16	0	1	45	1	45	6e-14	164
gi|159027564|emb|CAO86936.1|_137	env_nr	gi|139830856|gb|ECH76443.1|	gi|139830856|gb|ECH76443.1| hypothetical protein GOS_3969595 [marine metagenome]	76.47	119	28	0	1	119	10	128	3e-54	454
gi|159029020|emb|CAO90006.1|_54	env_nr	gi|135240546|gb|EBG36904.1|	gi|135240546|gb|EBG36904.1| hypothetical protein GOS_9444679 [marine metagenome]	77.14	35	8	0	1	35	22	56	4e-11	148
gi|159026197|emb|CAO88846.1|_86	env_nr	gi|141240049|gb|ECQ59306.1|	gi|141240049|gb|ECQ59306.1| hypothetical protein GOS_5041681 [marine metagenome]	81.93	83	15	0	1	83	20	102	4e-40	341
gi|159026173|emb|CAO88822.1|_196	env_nr	gi|141641892|gb|ECS63149.1|	gi|141641892|gb|ECS63149.1| hypothetical protein GOS_3950467 [marine metagenome]	59.28	194	79	0	2	195	8	201	3e-74	595
gi|159030092|emb|CAO90983.1|_213	env_nr	gi|143599911|gb|EDF80128.1|	gi|143599911|gb|EDF80128.1| hypothetical protein GOS_891824 [marine metagenome]	58.77	211	70	17	11	204	13	223	7e-82	647
gi|159026867|emb|CAO89119.1|_47	env_nr	gi|141972946|gb|ECU54240.1|	gi|141972946|gb|ECU54240.1| hypothetical protein GOS_3953392 [marine metagenome]	58.14	43	18	0	3	45	74	116	4e-11	146
gi|159025957|emb|CAO87887.1|_82	env_nr	gi|142766899|gb|EDA42795.1|	gi|142766899|gb|EDA42795.1| hypothetical protein GOS_2003321 [marine metagenome]	53.66	82	38	0	1	82	15	96	2e-25	248
gi|17063634|gb|AAL35147.1|_76	env_nr	gi|141734787|gb|ECT02301.1|	gi|141734787|gb|ECT02301.1| hypothetical protein GOS_7104187 [marine metagenome]	82.67	75	13	0	2	76	17	91	7e-38	324
gi|46405445|gb|AAS93565.1|_79	env_nr	gi|141734787|gb|ECT02301.1|	gi|141734787|gb|ECT02301.1| hypothetical protein GOS_7104187 [marine metagenome]	82.28	79	14	0	1	79	13	91	5e-40	339
gi|40806136|gb|AAR92059.1|_227	env_nr	gi|141350081|gb|ECR21246.1|	gi|141350081|gb|ECR21246.1| hypothetical protein GOS_6084508 [marine metagenome]	82.02	228	40	1	1	227	38	265	2e-133	991
gi|159154266|gb|ABW93531.1|_193	env_nr	gi|141900871|gb|ECU04044.1|	gi|141900871|gb|ECU04044.1| hypothetical protein GOS_3578173 [marine metagenome]	73.44	192	44	7	2	193	57	241	1e-94	731
gi|159030855|emb|CAO88534.1|_101	env_nr	gi|144141534|gb|EDJ16625.1|	gi|144141534|gb|EDJ16625.1| hypothetical protein GOS_1743417 [marine metagenome]	55.42	83	36	1	2	84	8	89	2e-12	159
gi|159029627|emb|CAO90288.1|_84	env_nr	gi|135080944|gb|EBF36986.1|	gi|135080944|gb|EBF36986.1| hypothetical protein GOS_9609032 [marine metagenome]	52.17	69	33	0	11	79	153	221	3e-12	161
gi|159029540|emb|CAO87692.1|_70	env_nr	gi|144172434|gb|EDJ39416.1|	gi|144172434|gb|EDJ39416.1| hypothetical protein GOS_1703200 [marine metagenome]	64.91	57	20	0	4	60	189	245	4e-19	206
gi|159029451|emb|CAO90830.1|_100	env_nr	gi|143088628|gb|EDC73082.1|	gi|143088628|gb|EDC73082.1| hypothetical protein GOS_1424351 [marine metagenome]	61.86	97	37	0	1	97	46	142	4e-35	313
gi|159028473|emb|CAO87280.1|_104	env_nr	gi|142021446|gb|ECU91146.1|	gi|142021446|gb|ECU91146.1| hypothetical protein GOS_2997382 [marine metagenome]	59.8	102	41	0	2	103	242	343	2e-36	336
gi|159027389|emb|CAO86872.1|_225	env_nr	gi|143245780|gb|EDD86409.1|	gi|143245780|gb|EDD86409.1| hypothetical protein GOS_1231499 [marine metagenome]	58.15	184	76	1	8	191	7	189	6e-66	555
gi|159026801|emb|CAO86646.1|_202	env_nr	gi|144106079|gb|EDI90819.1|	gi|144106079|gb|EDI90819.1| hypothetical protein GOS_1787968 [marine metagenome]	57.07	198	84	1	1	198	1	197	4e-74	606
gi|159026528|emb|CAO90507.1|_46	env_nr	gi|138928818|gb|ECC46201.1|	gi|138928818|gb|ECC46201.1| hypothetical protein GOS_3815279 [marine metagenome]	67.65	34	11	0	7	40	1	34	2e-07	117
gi|159029051|emb|CAO90037.1|_42	env_nr	gi|144121182|gb|EDJ01672.1|	gi|144121182|gb|EDJ01672.1| hypothetical protein GOS_1769173 [marine metagenome]	54.76	42	19	0	1	42	49	90	2e-07	115
gi|159028113|emb|CAO87190.1|_65	env_nr	gi|140928923|gb|ECO45837.1|	gi|140928923|gb|ECO45837.1| hypothetical protein GOS_5351979 [marine metagenome]	60	65	26	0	1	65	1	65	8e-25	235
gi|159026869|emb|CAO89121.1|_99	env_nr	gi|142766832|gb|EDA42743.1|	gi|142766832|gb|EDA42743.1| hypothetical protein GOS_2003428 [marine metagenome]	61.63	86	33	0	4	89	2	87	2e-31	294
gi|159026496|emb|CAO88982.1|_57	env_nr	gi|598829660|dbj|GAF80596.1|	gi|598829660|dbj|GAF80596.1| unnamed protein product, partial [marine sediment metagenome]	59.65	57	22	1	1	56	132	188	4e-15	175
gi|159026152|emb|CAO88803.1|_90	env_nr	gi|143514519|gb|EDF40128.1|	gi|143514519|gb|EDF40128.1| hypothetical protein GOS_961588 [marine metagenome]	57.89	57	19	5	31	85	12	65	2e-06	118
gi|159026080|emb|CAO86322.1|_268	env_nr	gi|135992159|gb|EBL19622.1|	gi|135992159|gb|EBL19622.1| hypothetical protein GOS_8608636 [marine metagenome]	52.94	170	70	10	104	268	69	233	3e-51	445
gi|159025974|emb|CAO88765.1|_120	env_nr	gi|134338657|gb|EBA74279.1|	gi|134338657|gb|EBA74279.1| hypothetical protein GOS_350061 [marine metagenome]	57.94	107	44	1	10	115	40	146	2e-35	322
gi|327554492|gb|AEB00627.1|_43	env_nr	gi|140357065|gb|ECL21497.1|	gi|140357065|gb|ECL21497.1| hypothetical protein GOS_4264284 [marine metagenome]	59.52	42	17	0	1	42	58	99	7e-10	136
gi|389769514|emb|CCI05665.1|_139	env_nr	gi|136729345|gb|EBQ01973.1|	gi|136729345|gb|EBQ01973.1| hypothetical protein GOS_7816301 [marine metagenome]	56.44	101	43	1	1	101	133	232	7e-34	319
gi|389769397|emb|CCI05733.1|_107	env_nr	gi|139805468|gb|ECH58827.1|	gi|139805468|gb|ECH58827.1| hypothetical protein GOS_4650627 [marine metagenome]	55.24	105	47	0	3	107	20	124	2e-32	294
gi|389768235|emb|CCI06599.1|_120	env_nr	gi|134743111|gb|EBD14866.1|	gi|134743111|gb|EBD14866.1| hypothetical protein GOS_9976182 [marine metagenome]	58.59	99	40	1	6	104	19	116	4e-34	307
gi|389767318|emb|CCI07264.1|_68	env_nr	gi|135268011|gb|EBG53089.1|	gi|135268011|gb|EBG53089.1| hypothetical protein GOS_9417638 [marine metagenome]	63.79	58	21	0	8	65	4	61	4e-17	188
gi|389766649|emb|CCI07747.1|_95	env_nr	gi|135058850|gb|EBF22900.1|	gi|135058850|gb|EBF22900.1| hypothetical protein GOS_9632030 [marine metagenome]	58.51	94	39	0	2	95	56	149	4e-32	293
gi|389765901|emb|CCI08317.1|_50	env_nr	gi|135181591|gb|EBG01573.1|	gi|135181591|gb|EBG01573.1| hypothetical protein GOS_9503501 [marine metagenome]	64.58	48	17	0	3	50	2	49	3e-15	173
gi|389765900|emb|CCI08316.1|_130	env_nr	gi|530963022|gb|EQD42170.1|	gi|530963022|gb|EQD42170.1| restriction endonuclease, partial [mine drainage metagenome]	65.35	127	42	2	1	127	9	133	4e-52	429
gi|389765719|emb|CCI08462.1|_62	env_nr	gi|139373271|gb|ECE67195.1|	gi|139373271|gb|ECE67195.1| hypothetical protein GOS_5761258 [marine metagenome]	52.08	48	22	1	16	62	18	65	4e-06	113
gi|389764668|emb|CCI09195.1|_97	env_nr	gi|594747174|dbj|GAJ10235.1|	gi|594747174|dbj|GAJ10235.1| unnamed protein product, partial [marine sediment metagenome]	53.09	81	37	1	1	80	1	81	6e-23	235
gi|389679739|emb|CCH91519.1|_58	env_nr	gi|319799774|emb|CBH96219.1|	gi|319799774|emb|CBH96219.1| Nitrate transporter component [mine drainage metagenome]	58.82	51	21	0	1	51	230	280	4e-13	162
gi|389679481|emb|CCH91715.1|_52	env_nr	gi|598492617|dbj|GAG38424.1|	gi|598492617|dbj|GAG38424.1| unnamed protein product, partial [marine sediment metagenome]	65.79	38	13	0	6	43	9	46	6e-11	144
gi|389678951|emb|CCH92211.1|_39	env_nr	gi|139883150|gb|ECI11508.1|	gi|139883150|gb|ECI11508.1| hypothetical protein GOS_6090700 [marine metagenome]	53.85	39	18	0	1	39	55	93	1e-07	117
gi|389678939|emb|CCH92199.1|_97	env_nr	gi|530949636|gb|EQD34719.1|	gi|530949636|gb|EQD34719.1| Cys/Met metabolism, pyridoxal phosphate-dependent enzyme, partial [mine drainage metagenome]	70.65	92	27	0	6	97	5	96	9e-41	347
gi|389678429|emb|CCH92677.1|_360	env_nr	gi|530977356|gb|EQD50092.1|	gi|530977356|gb|EQD50092.1| helicase domain-containing protein, partial [mine drainage metagenome]	56.53	352	141	12	1	345	18	364	1e-120	929
gi|389678261|emb|CCH92822.1|_102	env_nr	gi|302351403|gb|EFK96427.1|	gi|302351403|gb|EFK96427.1| extracellular nuclease [sediment metagenome]	55.79	95	33	9	1	95	701	786	2e-25	266
gi|389678256|emb|CCH92933.1|_69	env_nr	gi|141244150|gb|ECQ62061.1|	gi|141244150|gb|ECQ62061.1| hypothetical protein GOS_4934956 [marine metagenome]	50	52	26	0	13	64	82	133	7e-10	137
gi|389678215|emb|CCH92892.1|_93	env_nr	gi|136385237|gb|EBN81174.1|	gi|136385237|gb|EBN81174.1| hypothetical protein GOS_8184587 [marine metagenome]	58.82	85	35	0	8	92	23	107	2e-27	259
gi|389677646|emb|CCH93418.1|_192	env_nr	gi|142142361|gb|ECV90096.1|	gi|142142361|gb|ECV90096.1| hypothetical protein GOS_2815226 [marine metagenome]	54.6	174	79	0	3	176	5	178	4e-62	514
gi|389677509|emb|CCH93550.1|_105	env_nr	gi|136352799|gb|EBN58962.1|	gi|136352799|gb|EBN58962.1| hypothetical protein GOS_8221460 [marine metagenome]	75.53	94	23	0	9	102	229	322	6e-39	359
gi|389677070|emb|CCH93951.1|_76	env_nr	gi|594896376|dbj|GAI18742.1|	gi|594896376|dbj|GAI18742.1| unnamed protein product, partial [marine sediment metagenome]	57.89	57	24	0	5	61	4	60	2e-15	172
gi|389676270|emb|CCH94678.1|_208	env_nr	gi|598809830|dbj|GAF92986.1|	gi|598809830|dbj|GAF92986.1| unnamed protein product, partial [marine sediment metagenome]	56.22	185	81	0	14	198	15	199	6e-69	559
gi|389676259|emb|CCH94682.1|_59	env_nr	gi|594990119|dbj|GAH72360.1|	gi|594990119|dbj|GAH72360.1| unnamed protein product, partial [marine sediment metagenome]	55.56	45	20	0	2	46	28	72	3e-08	124
gi|389676253|emb|CCH94683.1|_39	env_nr	gi|598773139|dbj|GAG09217.1|	gi|598773139|dbj|GAG09217.1| unnamed protein product [marine sediment metagenome]	61.54	39	15	0	1	39	86	124	3e-10	136
gi|389675439|emb|CCH95455.1|_116	env_nr	gi|141307944|gb|ECQ96424.1|	gi|141307944|gb|ECQ96424.1| hypothetical protein GOS_3577982 [marine metagenome]	52.48	101	44	4	8	106	84	182	1e-22	233
gi|389735207|emb|CCI01252.1|_68	env_nr	gi|143789052|gb|EDG79028.1|	gi|143789052|gb|EDG79028.1| hypothetical protein GOS_721023 [marine metagenome]	52.54	59	28	0	9	67	206	264	3e-15	178
gi|389735185|emb|CCI01271.1|_66	env_nr	gi|598837957|dbj|GAF68592.1|	gi|598837957|dbj|GAF68592.1| unnamed protein product, partial [marine sediment metagenome]	57.58	66	28	0	1	66	54	119	3e-22	221
gi|389735072|emb|CCI01365.1|_65	env_nr	gi|137392236|gb|EBT84140.1|	gi|137392236|gb|EBT84140.1| hypothetical protein GOS_7207011 [marine metagenome]	64.44	45	16	0	21	65	190	234	6e-11	147
gi|389734793|emb|CCI01595.1|_72	env_nr	gi|135009471|gb|EBE90459.1|	gi|135009471|gb|EBE90459.1| hypothetical protein GOS_9685289 [marine metagenome]	57.38	61	26	0	1	61	125	185	3e-18	199
gi|389733721|emb|CCI02543.1|_47	env_nr	gi|137653122|gb|EBV26319.1|	gi|137653122|gb|EBV26319.1| hypothetical protein GOS_6932845 [marine metagenome]	54.17	48	21	1	1	47	138	185	1e-09	134
gi|389732956|emb|CCI03211.1|_82	env_nr	gi|594929508|dbj|GAI07648.1|	gi|594929508|dbj|GAI07648.1| unnamed protein product, partial [marine sediment metagenome]	57.69	78	33	0	1	78	111	188	2e-24	249
gi|389732390|emb|CCI03645.1|_113	env_nr	gi|135212632|gb|EBG20507.1|	gi|135212632|gb|EBG20507.1| hypothetical protein GOS_9472445 [marine metagenome]	60.75	107	40	2	1	107	4	108	8e-42	362
gi|389732292|emb|CCI03756.1|_84	env_nr	gi|140689671|gb|ECM83938.1|	gi|140689671|gb|ECM83938.1| hypothetical protein GOS_4807609 [marine metagenome]	51.95	77	30	7	1	70	78	154	7e-20	209
gi|425468405|ref|ZP_18847427.1|_423	env_nr	gi|598782328|dbj|GAG09972.1|	gi|598782328|dbj|GAG09972.1| unnamed protein product, partial [marine sediment metagenome]	61.85	270	101	2	24	291	1	270	4e-123	942
gi|425468449|ref|ZP_18847467.1|_147	env_nr	gi|135215584|gb|EBG22249.1|	gi|135215584|gb|EBG22249.1| hypothetical protein GOS_9469654 [marine metagenome]	66.19	139	47	0	1	139	172	310	1e-60	503
gi|425469412|ref|ZP_18848351.1|_107	env_nr	gi|141918807|gb|ECU16401.1|	gi|141918807|gb|ECU16401.1| hypothetical protein GOS_3094948 [marine metagenome]	55.17	58	25	1	3	60	36	92	4e-12	158
gi|425470181|ref|ZP_18849051.1|_70	env_nr	gi|530984605|gb|EQD54288.1|	gi|530984605|gb|EQD54288.1| Rhodopirellula transposase family protein, partial [mine drainage metagenome]	64.15	53	19	0	15	67	110	162	1e-17	196
gi|425470275|ref|ZP_18849145.1|_126	env_nr	gi|142155403|gb|ECV99932.1|	gi|142155403|gb|ECV99932.1| hypothetical protein GOS_2798271 [marine metagenome]	59.38	64	25	1	2	65	3	65	2e-17	199
gi|425471058|ref|ZP_18849918.1|_38	env_nr	gi|530960191|gb|EQD40598.1|	gi|530960191|gb|EQD40598.1| Resolvase domain protein, partial [mine drainage metagenome]	69.7	33	10	0	6	38	57	89	5e-08	122
gi|425471323|ref|ZP_18850183.1|_46	env_nr	gi|604216521|dbj|GAH07634.1|	gi|604216521|dbj|GAH07634.1| unnamed protein product, partial [marine sediment metagenome]	64.52	31	11	0	1	31	1	31	1e-07	115
gi|425471925|ref|ZP_18850776.1|_84	env_nr	gi|141237845|gb|ECQ57774.1|	gi|141237845|gb|ECQ57774.1| hypothetical protein GOS_5098685 [marine metagenome]	53.57	84	39	0	1	84	4	87	8e-25	238
gi|425472496|ref|ZP_18851337.1|_94	env_nr	gi|136345419|gb|EBN53931.1|	gi|136345419|gb|EBN53931.1| hypothetical protein GOS_8229637 [marine metagenome]	57.45	94	40	0	1	94	353	446	2e-31	303
gi|425472780|ref|ZP_18851621.1|_73	env_nr	gi|142814466|gb|EDA78279.1|	gi|142814466|gb|EDA78279.1| hypothetical protein GOS_1938146 [marine metagenome]	68.42	57	18	0	3	59	257	313	2e-19	212
gi|389720322|emb|CCH95969.1|_92	env_nr	gi|140354378|gb|ECL19908.1|	gi|140354378|gb|ECL19908.1| hypothetical protein GOS_4316636 [marine metagenome]	50.6	83	40	1	9	91	61	142	8e-21	222
gi|389720305|emb|CCH95980.1|_54	env_nr	gi|594788088|dbj|GAI92116.1|	gi|594788088|dbj|GAI92116.1| unnamed protein product, partial [marine sediment metagenome]	74.19	31	8	0	3	33	1	31	6e-08	121
gi|389719295|emb|CCH96840.1|_92	env_nr	gi|138427510|gb|EBZ59896.1|	gi|138427510|gb|EBZ59896.1| hypothetical protein GOS_4686176 [marine metagenome]	50	48	24	0	11	58	24	71	2e-09	134
gi|389718732|emb|CCH97361.1|_38	env_nr	gi|142222874|gb|ECW51369.1|	gi|142222874|gb|ECW51369.1| hypothetical protein GOS_2707736 [marine metagenome]	70.27	37	10	1	1	36	54	90	6e-11	140
gi|389718725|emb|CCH97354.1|_46	env_nr	gi|135274448|gb|EBG56879.1|	gi|135274448|gb|EBG56879.1| hypothetical protein GOS_9411324 [marine metagenome]	66.67	33	11	0	1	33	11	43	1e-07	118
gi|389718482|emb|CCH97569.1|_80	env_nr	gi|594786216|dbj|GAJ00712.1|	gi|594786216|dbj|GAJ00712.1| unnamed protein product [marine sediment metagenome]	53.66	41	19	0	40	80	32	72	4e-09	130
gi|389718458|emb|CCH97590.1|_72	env_nr	gi|142022023|gb|ECU91698.1|	gi|142022023|gb|ECU91698.1| hypothetical protein GOS_2995966 [marine metagenome]	60.56	71	28	0	1	71	40	110	1e-23	231
gi|389718338|emb|CCH97698.1|_58	env_nr	gi|594974100|dbj|GAH78386.1|	gi|594974100|dbj|GAH78386.1| unnamed protein product [marine sediment metagenome]	50	46	22	1	2	46	60	105	6e-10	136
gi|389718245|emb|CCH97774.1|_532	env_nr	gi|594886175|dbj|GAI40246.1|	gi|594886175|dbj|GAI40246.1| unnamed protein product, partial [marine sediment metagenome]	62.03	266	101	0	67	332	1	266	9e-114	889
gi|389717989|emb|CCH97992.1|_70	env_nr	gi|142190132|gb|ECW26483.1|	gi|142190132|gb|ECW26483.1| hypothetical protein GOS_2751797 [marine metagenome]	54.55	55	25	0	2	56	615	669	4e-12	162
gi|389717779|emb|CCH98163.1|_45	env_nr	gi|144161212|gb|EDJ31142.1|	gi|144161212|gb|EDJ31142.1| hypothetical protein GOS_1717938 [marine metagenome]	61.11	36	14	0	1	36	220	255	4e-09	134
gi|389717364|emb|CCH98533.1|_38	env_nr	gi|136148906|gb|EBM21749.1|	gi|136148906|gb|EBM21749.1| hypothetical protein GOS_8444617 [marine metagenome]	62.16	37	14	0	1	37	151	187	4e-09	129
gi|389717322|emb|CCH98567.1|_87	env_nr	gi|594994936|dbj|GAH64823.1|	gi|594994936|dbj|GAH64823.1| unnamed protein product, partial [marine sediment metagenome]	52.83	53	25	0	35	87	1	53	2e-11	146
gi|389717237|emb|CCH98641.1|_51	env_nr	gi|142834672|gb|EDA93582.1|	gi|142834672|gb|EDA93582.1| hypothetical protein GOS_1910122 [marine metagenome]	63.41	41	15	0	1	41	32	72	2e-08	126
gi|389717154|emb|CCH98710.1|_51	env_nr	gi|319913283|emb|CBI08191.1|	gi|319913283|emb|CBI08191.1| Transposase of ISCARN1, tnpA, IS607 family [mine drainage metagenome]	64.29	42	15	0	6	47	51	92	5e-10	137
gi|389716750|emb|CCH99052.1|_80	env_nr	gi|142215710|gb|ECW46014.1|	gi|142215710|gb|ECW46014.1| hypothetical protein GOS_2717532 [marine metagenome]	70	80	24	0	1	80	299	378	7e-34	316
gi|389716729|emb|CCH99079.1|_214	env_nr	gi|136204395|gb|EBM58257.1|	gi|136204395|gb|EBM58257.1| hypothetical protein GOS_8386588 [marine metagenome]	53.15	111	52	0	1	111	188	298	2e-22	245
gi|389716566|emb|CCH99238.1|_111	env_nr	gi|138673768|gb|ECB21819.1|	gi|138673768|gb|ECB21819.1| hypothetical protein GOS_5231537 [marine metagenome]	50.79	63	30	1	6	67	122	184	3e-10	148
gi|389716552|emb|CCH99224.1|_201	env_nr	gi|138654082|gb|ECB07898.1|	gi|138654082|gb|ECB07898.1| hypothetical protein GOS_5793207 [marine metagenome]	50.51	196	95	2	6	201	77	270	3e-67	548
gi|389715929|emb|CCH99786.1|_546	env_nr	gi|134784332|gb|EBD41061.1|	gi|134784332|gb|EBD41061.1| hypothetical protein GOS_9934232 [marine metagenome]	50.87	517	217	37	2	510	39	526	7e-174	1315
gi|389715729|emb|CCH99937.1|_80	env_nr	gi|135405891|gb|EBH42120.1|	gi|135405891|gb|EBH42120.1| hypothetical protein GOS_9265419 [marine metagenome]	61.25	80	31	0	1	80	3	82	1e-24	237
gi|389715506|emb|CCI00140.1|_135	env_nr	gi|140035602|gb|ECJ15575.1|	gi|140035602|gb|ECJ15575.1| hypothetical protein GOS_5435517 [marine metagenome]	62.5	128	48	0	8	135	84	211	3e-50	427
gi|389715505|emb|CCI00139.1|_142	env_nr	gi|142067462|gb|ECV31964.1|	gi|142067462|gb|ECV31964.1| hypothetical protein GOS_2921863 [marine metagenome]	52.52	139	66	0	3	141	237	375	3e-35	333
gi|389715459|emb|CCI00172.1|_81	env_nr	gi|141515149|gb|ECS12386.1|	gi|141515149|gb|ECS12386.1| hypothetical protein GOS_5958341 [marine metagenome]	54.72	53	23	1	29	80	18	70	2e-09	135
gi|389715310|emb|CCI00300.1|_59	env_nr	gi|137435160|gb|EBU08528.1|	gi|137435160|gb|EBU08528.1| hypothetical protein GOS_7168757 [marine metagenome]	55.77	52	23	0	1	52	31	82	2e-10	138
gi|389715254|emb|CCI00356.1|_113	env_nr	gi|135130684|gb|EBF68879.1|	gi|135130684|gb|EBF68879.1| hypothetical protein GOS_9556793 [marine metagenome]	51	100	49	0	1	100	6	105	3e-24	239
gi|389715216|emb|CCI00382.1|_43	env_nr	gi|143143807|gb|EDD13482.1|	gi|143143807|gb|EDD13482.1| hypothetical protein GOS_1353384 [marine metagenome]	83.33	30	5	0	8	37	55	84	5e-09	127
gi|389714976|emb|CCI00510.1|_73	env_nr	gi|138655843|gb|ECB09133.1|	gi|138655843|gb|ECB09133.1| hypothetical protein GOS_5745456 [marine metagenome]	50	56	24	4	4	55	149	204	6e-08	125
gi|389714875|emb|CCI00592.1|_53	env_nr	gi|142808044|gb|EDA73472.1|	gi|142808044|gb|EDA73472.1| hypothetical protein GOS_1946977 [marine metagenome]	50.94	53	26	0	1	53	167	219	8e-08	123
gi|389791858|emb|CCI12368.1|_179	env_nr	gi|530983717|gb|EQD53758.1|	gi|530983717|gb|EQD53758.1| adenine-specific DNA methylase [mine drainage metagenome]	64.8	125	42	2	10	132	1	125	3e-49	439
gi|389791706|emb|CCI12483.1|_133	env_nr	gi|135017906|gb|EBE96141.1|	gi|135017906|gb|EBE96141.1| hypothetical protein GOS_9675855 [marine metagenome]	54.96	131	54	5	6	132	9	138	3e-40	357
gi|389791007|emb|CCI13147.1|_48	env_nr	gi|595004471|dbj|GAH65508.1|	gi|595004471|dbj|GAH65508.1| unnamed protein product [marine sediment metagenome]	61.36	44	17	0	1	44	1	44	5e-12	149
gi|389789518|emb|CCI14471.1|_130	env_nr	gi|140812543|gb|ECN68378.1|	gi|140812543|gb|ECN68378.1| hypothetical protein GOS_4929864 [marine metagenome]	58.62	116	48	0	1	116	55	170	7e-44	377
gi|389789516|emb|CCI14472.1|_130	env_nr	gi|140812543|gb|ECN68378.1|	gi|140812543|gb|ECN68378.1| hypothetical protein GOS_4929864 [marine metagenome]	59.48	116	47	0	1	116	55	170	3e-45	386
gi|389788125|emb|CCI16451.1|_51	env_nr	gi|595039898|dbj|GAH34780.1|	gi|595039898|dbj|GAH34780.1| unnamed protein product, partial [marine sediment metagenome]	72.09	43	12	0	8	50	6	48	1e-14	167
gi|389805003|emb|CCI15542.1|_89	env_nr	gi|139985044|gb|ECI82373.1|	gi|139985044|gb|ECI82373.1| hypothetical protein GOS_3282676 [marine metagenome]	51.47	68	33	0	17	84	33	100	3e-18	196
gi|389804980|emb|CCI15577.1|_64	env_nr	gi|136149312|gb|EBM22014.1|	gi|136149312|gb|EBM22014.1| hypothetical protein GOS_8444189 [marine metagenome]	69.64	56	17	0	1	56	1	56	3e-21	223
gi|389804811|emb|CCI15889.1|_74	env_nr	gi|136471012|gb|EBO37655.1|	gi|136471012|gb|EBO37655.1| hypothetical protein GOS_8090729 [marine metagenome]	66	50	17	0	1	50	71	120	1e-19	204
gi|389804782|emb|CCI15943.1|_289	env_nr	gi|143812565|gb|EDG80512.1|	gi|143812565|gb|EDG80512.1| hypothetical protein GOS_718530 [marine metagenome]	51.27	236	113	2	42	277	215	448	3e-76	632
gi|389804277|emb|CCI16867.1|_69	env_nr	gi|135307611|gb|EBG76305.1|	gi|135307611|gb|EBG76305.1| hypothetical protein GOS_9378313 [marine metagenome]	55.81	43	19	0	20	62	182	224	7e-07	121
gi|389803433|emb|CCI17641.1|_669	env_nr	gi|136003900|gb|EBL26510.1|	gi|136003900|gb|EBL26510.1| hypothetical protein GOS_8599109 [marine metagenome]	53.28	351	163	1	8	358	15	364	2e-126	1001
gi|389803337|emb|CCI17735.1|_44	env_nr	gi|134967517|gb|EBE62005.1|	gi|134967517|gb|EBE62005.1| hypothetical protein GOS_9733223 [marine metagenome]	61.54	39	15	0	1	39	56	94	9e-09	126
gi|389803155|emb|CCI17890.1|_74	env_nr	gi|136471012|gb|EBO37655.1|	gi|136471012|gb|EBO37655.1| hypothetical protein GOS_8090729 [marine metagenome]	66	50	17	0	1	50	71	120	9e-20	205
gi|389802583|emb|CCI18381.1|_131	env_nr	gi|135171110|gb|EBF94865.1|	gi|135171110|gb|EBF94865.1| hypothetical protein GOS_9514453 [marine metagenome]	58.4	125	48	4	1	121	17	141	1e-38	360
gi|389802307|emb|CCI18624.1|_118	env_nr	gi|140838063|gb|ECN85981.1|	gi|140838063|gb|ECN85981.1| hypothetical protein GOS_4254583 [marine metagenome]	64.96	117	41	0	1	117	18	134	9e-52	434
gi|389801902|emb|CCI18991.1|_121	env_nr	gi|137483736|gb|EBU34769.1|	gi|137483736|gb|EBU34769.1| hypothetical protein GOS_7128330 [marine metagenome]	68.22	107	34	0	15	121	1	107	1e-47	396
gi|389801458|emb|CCI19378.1|_54	env_nr	gi|604357186|dbj|GAG78491.1|	gi|604357186|dbj|GAG78491.1| unnamed protein product, partial [marine sediment metagenome]	58.49	53	20	2	2	52	129	181	5e-13	159
gi|389800811|emb|CCI19948.1|_532	env_nr	gi|144179487|gb|EDJ44645.1|	gi|144179487|gb|EDJ44645.1| hypothetical protein GOS_1693835 [marine metagenome]	51.96	535	251	6	1	529	111	645	0	1460
gi|389800807|emb|CCI19944.1|_362	env_nr	gi|135103997|gb|EBF51740.1|	gi|135103997|gb|EBF51740.1| hypothetical protein GOS_9584650 [marine metagenome]	72.11	294	80	2	1	294	17	308	2e-155	1153
gi|389800792|emb|CCI19950.1|_83	env_nr	gi|138153528|gb|EBY05204.1|	gi|138153528|gb|EBY05204.1| hypothetical protein GOS_5592675 [marine metagenome]	73.58	53	14	0	31	83	1	53	9e-21	216
gi|389800592|emb|CCI20123.1|_50	env_nr	gi|136511722|gb|EBO64005.1|	gi|136511722|gb|EBO64005.1| hypothetical protein GOS_8046204 [marine metagenome]	56.76	37	16	0	1	37	53	89	3e-08	122
gi|389800168|emb|CCI20417.1|_48	env_nr	gi|134560284|gb|EBC07079.1|	gi|134560284|gb|EBC07079.1| hypothetical protein GOS_129063 [marine metagenome]	68.75	32	10	0	1	32	80	111	3e-08	123
gi|389800154|emb|CCI20427.1|_123	env_nr	gi|135242927|gb|EBG38307.1|	gi|135242927|gb|EBG38307.1| hypothetical protein GOS_9442404 [marine metagenome]	50	70	35	0	54	123	28	97	3e-15	182
gi|389800015|emb|CCI20505.1|_87	env_nr	gi|138576356|gb|ECA55555.1|	gi|138576356|gb|ECA55555.1| hypothetical protein GOS_4378796 [marine metagenome]	62.07	87	33	0	1	87	149	235	1e-31	295
gi|389827382|emb|CCI21336.1|_42	env_nr	gi|144180309|gb|EDJ45263.1|	gi|144180309|gb|EDJ45263.1| hypothetical protein GOS_1692689 [marine metagenome]	58.97	39	16	0	2	40	20	58	2e-07	116
gi|389827343|emb|CCI21454.1|_96	env_nr	gi|319913407|emb|CBI08071.1|	gi|319913407|emb|CBI08071.1| putative Type I site-specific deoxyribonuclease [mine drainage metagenome]	56.67	90	37	2	1	88	8	97	8e-25	260
gi|389827279|emb|CCI21581.1|_105	env_nr	gi|595042599|dbj|GAH37304.1|	gi|595042599|dbj|GAH37304.1| unnamed protein product, partial [marine sediment metagenome]	67.31	104	33	1	1	104	142	244	5e-41	361
gi|389827207|emb|CCI21694.1|_74	env_nr	gi|139774241|gb|ECH36728.1|	gi|139774241|gb|ECH36728.1| hypothetical protein GOS_5537202 [marine metagenome]	50	62	31	0	1	62	24	85	2e-14	167
gi|389827115|emb|CCI21864.1|_223	env_nr	gi|598762141|dbj|GAG00090.1|	gi|598762141|dbj|GAG00090.1| unnamed protein product, partial [marine sediment metagenome]	52.54	118	56	0	1	118	4	121	6e-36	329
gi|389826700|emb|CCI22605.1|_382	env_nr	gi|530982135|gb|EQD52839.1|	gi|530982135|gb|EQD52839.1| 3-Oxoacyl-(acyl-carrier-protein (ACP)) synthase III domain protein [mine drainage metagenome]	53.56	379	173	3	4	381	7	383	3e-145	1097
gi|389825412|emb|CCI24844.1|_110	env_nr	gi|604228974|dbj|GAH11658.1|	gi|604228974|dbj|GAH11658.1| unnamed protein product, partial [marine sediment metagenome]	59.18	98	40	0	12	109	1	98	1e-34	307
gi|389824791|emb|CCI25994.1|_684	env_nr	gi|594811727|dbj|GAI83506.1|	gi|594811727|dbj|GAI83506.1| unnamed protein product, partial [marine sediment metagenome]	54.68	342	143	12	51	390	1	332	1e-118	943
gi|389824324|emb|CCI26793.1|_43	env_nr	gi|143352354|gb|EDE50550.1|	gi|143352354|gb|EDE50550.1| hypothetical protein GOS_1119268 [marine metagenome]	73.81	42	11	0	1	42	205	246	3e-13	160
gi|389823871|emb|CCI27665.1|_53	env_nr	gi|598465411|dbj|GAG51022.1|	gi|598465411|dbj|GAG51022.1| unnamed protein product, partial [marine sediment metagenome]	70	30	9	0	1	30	11	40	2e-08	126
gi|389823737|emb|CCI27855.1|_143	env_nr	gi|594799005|dbj|GAI76865.1|	gi|594799005|dbj|GAI76865.1| unnamed protein product, partial [marine sediment metagenome]	64.71	136	47	1	9	143	13	148	7e-60	485
gi|389823596|emb|CCI28100.1|_88	env_nr	gi|142842057|gb|EDA99103.1|	gi|142842057|gb|EDA99103.1| hypothetical protein GOS_1900391 [marine metagenome]	77.38	84	19	0	2	85	4	87	1e-42	369
gi|389823555|emb|CCI28172.1|_102	env_nr	gi|143178229|gb|EDD37914.1|	gi|143178229|gb|EDD37914.1| hypothetical protein GOS_1314627 [marine metagenome]	56	100	42	2	1	98	132	231	1e-29	283
gi|389823542|emb|CCI28195.1|_68	env_nr	gi|604377165|dbj|GAG72452.1|	gi|604377165|dbj|GAG72452.1| unnamed protein product [marine sediment metagenome]	53.03	66	31	0	1	66	25	90	1e-18	199
gi|389823480|emb|CCI28296.1|_51	env_nr	gi|604241806|dbj|GAG92979.1|	gi|604241806|dbj|GAG92979.1| unnamed protein product, partial [marine sediment metagenome]	68.63	51	16	0	1	51	47	97	2e-18	197
gi|389823397|emb|CCI28439.1|_61	env_nr	gi|141599707|gb|ECS52403.1|	gi|141599707|gb|ECS52403.1| hypothetical protein GOS_4357549 [marine metagenome]	53.49	43	19	1	6	48	6	47	2e-07	120
gi|389823280|emb|CCI28606.1|_147	env_nr	gi|135059513|gb|EBF23327.1|	gi|135059513|gb|EBF23327.1| hypothetical protein GOS_9631319 [marine metagenome]	60.8	125	49	0	22	146	193	317	1e-46	409
gi|389822624|emb|CCI29699.1|_559	env_nr	gi|142050739|gb|ECV17945.1|	gi|142050739|gb|ECV17945.1| hypothetical protein GOS_2948931 [marine metagenome]	59.33	327	132	1	213	538	42	368	3e-134	1039
gi|389822607|emb|CCI29727.1|_117	env_nr	gi|143357814|gb|EDE53613.1|	gi|143357814|gb|EDE53613.1| hypothetical protein GOS_1113789 [marine metagenome]	70.09	117	35	0	1	117	11	127	4e-51	449
gi|389833660|emb|CCI21644.1|_143	env_nr	gi|595015301|dbj|GAH55162.1|	gi|595015301|dbj|GAH55162.1| unnamed protein product, partial [marine sediment metagenome]	60.84	143	54	2	1	143	1	141	5e-57	463
gi|389833120|emb|CCI22646.1|_58	env_nr	gi|142753810|gb|EDA33291.1|	gi|142753810|gb|EDA33291.1| hypothetical protein GOS_2020862 [marine metagenome]	50	56	23	5	1	56	1	51	6e-12	149
gi|389833116|emb|CCI22672.1|_75	env_nr	gi|135048669|gb|EBF16432.1|	gi|135048669|gb|EBF16432.1| hypothetical protein GOS_9642453 [marine metagenome]	58.97	78	28	4	1	74	10	87	2e-24	235
gi|389832767|emb|CCI23331.1|_378	env_nr	gi|139162072|gb|ECD82936.1|	gi|139162072|gb|ECD82936.1| hypothetical protein GOS_5369090 [marine metagenome]	55.84	197	86	1	96	292	77	272	1e-70	589
gi|389832475|emb|CCI23884.1|_78	env_nr	gi|136471392|gb|EBO37905.1|	gi|136471392|gb|EBO37905.1| hypothetical protein GOS_8090339 [marine metagenome]	60.53	76	30	0	2	77	25	100	2e-20	209
gi|389832129|emb|CCI24525.1|_64	env_nr	gi|406554803|gb|EKC70861.1|	gi|406554803|gb|EKC70861.1| hypothetical protein OBE_03679, partial [human gut metagenome]	62.5	48	18	0	1	48	1	48	5e-15	168
gi|389831760|emb|CCI25186.1|_127	env_nr	gi|319916225|emb|CBI10811.1|	gi|319916225|emb|CBI10811.1| Integrase/recombinase (E2 protein) [mine drainage metagenome]	67.46	126	41	0	1	126	203	328	2e-55	467
gi|389831334|emb|CCI26026.1|_39	env_nr	gi|531030732|gb|EQD81041.1|	gi|531030732|gb|EQD81041.1| transposase IS200-family protein [mine drainage metagenome]	58.33	36	15	0	1	36	33	68	8e-07	111
gi|389830748|emb|CCI27063.1|_240	env_nr	gi|139726980|gb|ECH05510.1|	gi|139726980|gb|ECH05510.1| hypothetical protein GOS_3311973 [marine metagenome]	52.63	152	68	4	87	235	5	155	7e-45	393
gi|389830528|emb|CCI27445.1|_42	env_nr	gi|594979800|dbj|GAH81137.1|	gi|594979800|dbj|GAH81137.1| unnamed protein product [marine sediment metagenome]	63.16	38	14	0	2	39	11	48	9e-11	139
gi|389830430|emb|CCI27618.1|_73	env_nr	gi|140747826|gb|ECN24428.1|	gi|140747826|gb|ECN24428.1| hypothetical protein GOS_3215854 [marine metagenome]	64.62	65	23	0	3	67	77	141	8e-24	234
gi|389829403|emb|CCI29309.1|_46	env_nr	gi|598652342|dbj|GAG14661.1|	gi|598652342|dbj|GAG14661.1| unnamed protein product, partial [marine sediment metagenome]	57.78	45	19	0	2	46	3	47	1e-09	131
gi|389829332|emb|CCI29441.1|_145	env_nr	gi|140943512|gb|ECO56114.1|	gi|140943512|gb|ECO56114.1| hypothetical protein GOS_4941645 [marine metagenome]	66.32	95	32	0	51	145	2	96	4e-39	341
gi|389829188|emb|CCI29698.1|_387	env_nr	gi|142421439|gb|ECX95250.1|	gi|142421439|gb|ECX95250.1| hypothetical protein GOS_2445300 [marine metagenome]	65.37	387	126	8	1	387	57	435	8e-180	1330
gi|389829096|emb|CCI29813.1|_50	env_nr	gi|594785889|dbj|GAJ01716.1|	gi|594785889|dbj|GAJ01716.1| unnamed protein product [marine sediment metagenome]	58.97	39	16	0	3	41	50	88	7e-10	134
gi|389828481|emb|CCI30147.1|_87	env_nr	gi|144181921|gb|EDJ46459.1|	gi|144181921|gb|EDJ46459.1| hypothetical protein GOS_1690670 [marine metagenome]	55.56	54	24	0	1	54	6	59	1e-09	136
gi|389828448|emb|CCI30171.1|_46	env_nr	gi|143887262|gb|EDH34798.1|	gi|143887262|gb|EDH34798.1| hypothetical protein GOS_622148 [marine metagenome]	59.46	37	15	0	1	37	224	260	2e-07	122
gi|390442161|ref|ZP_10230178.1|_53	env_nr	gi|136724042|gb|EBP98496.1|	gi|136724042|gb|EBP98496.1| hypothetical protein GOS_7822028 [marine metagenome]	56.52	46	20	0	7	52	2	47	1e-08	126
gi|390441778|ref|ZP_10229810.1|_42	env_nr	gi|137513572|gb|EBU49985.1|	gi|137513572|gb|EBU49985.1| hypothetical protein GOS_7105218 [marine metagenome]	52.38	42	20	0	1	42	62	103	1e-07	118
gi|390441399|ref|ZP_10229502.1|_50	env_nr	gi|139134609|gb|ECD63901.1|	gi|139134609|gb|ECD63901.1| hypothetical protein GOS_6161332 [marine metagenome]	53.85	39	18	0	1	39	44	82	5e-08	122
gi|390440679|ref|ZP_10228899.1|_43	env_nr	gi|595048860|dbj|GAH40386.1|	gi|595048860|dbj|GAH40386.1| unnamed protein product, partial [marine sediment metagenome]	56.41	39	17	0	1	39	59	97	4e-08	121
gi|390440304|ref|ZP_10228645.1|_95	env_nr	gi|135050768|gb|EBF17758.1|	gi|135050768|gb|EBF17758.1| hypothetical protein GOS_9640299 [marine metagenome]	54.08	98	40	5	1	93	244	341	2e-29	286
gi|390440031|ref|ZP_10228387.1|_104	env_nr	gi|136548543|gb|EBO87499.1|	gi|136548543|gb|EBO87499.1| hypothetical protein GOS_8005617 [marine metagenome]	50.63	79	39	0	1	79	1	79	7e-19	201
gi|390439434|ref|ZP_10227829.1|_40	env_nr	gi|136665862|gb|EBP60474.1|	gi|136665862|gb|EBP60474.1| hypothetical protein GOS_7884543 [marine metagenome]	78.95	38	8	0	1	38	87	124	5e-11	145
gi|390439422|ref|ZP_10227818.1|_98	env_nr	gi|604287202|dbj|GAG79321.1|	gi|604287202|dbj|GAG79321.1| unnamed protein product, partial [marine sediment metagenome]	61.63	86	33	0	1	86	145	230	1e-31	299
gi|390439282|ref|ZP_10227689.1|_134	env_nr	gi|138498464|gb|ECA02404.1|	gi|138498464|gb|ECA02404.1| hypothetical protein GOS_3037046 [marine metagenome]	53.38	133	62	0	2	134	1	133	5e-47	395
gi|390439057|ref|ZP_10227477.1|_118	env_nr	gi|594805745|dbj|GAI76716.1|	gi|594805745|dbj|GAI76716.1| unnamed protein product, partial [marine sediment metagenome]	70.69	116	34	0	1	116	1	116	3e-52	434
gi|390439011|ref|ZP_10227434.1|_210	env_nr	gi|138455063|gb|EBZ79041.1|	gi|138455063|gb|EBZ79041.1| hypothetical protein GOS_3945350 [marine metagenome]	65.79	190	64	1	1	190	47	235	3e-89	692
gi|390439010|ref|ZP_10227433.1|_88	env_nr	gi|140314879|gb|ECK92289.1|	gi|140314879|gb|ECK92289.1| hypothetical protein GOS_5422179 [marine metagenome]	62.79	86	32	0	2	87	193	278	3e-32	302
gi|390438177|ref|ZP_10226669.1|_89	env_nr	gi|143748968|gb|EDG59066.1|	gi|143748968|gb|EDG59066.1| hypothetical protein GOS_755575 [marine metagenome]	61.9	84	32	0	1	84	38	121	4e-28	273
gi|390438176|ref|ZP_10226668.1|_71	env_nr	gi|135004321|gb|EBE86967.1|	gi|135004321|gb|EBE86967.1| hypothetical protein GOS_9691202 [marine metagenome]	57.89	57	24	0	1	57	147	203	3e-18	199
gi|390437650|ref|ZP_10226182.1|_56	env_nr	gi|139812030|gb|ECH63535.1|	gi|139812030|gb|ECH63535.1| hypothetical protein GOS_4470123 [marine metagenome]	59.46	37	15	0	1	37	162	198	2e-08	127
gi|440751663|ref|ZP_20930866.1|_83	env_nr	gi|594940766|dbj|GAI01330.1|	gi|594940766|dbj|GAI01330.1| unnamed protein product, partial [marine sediment metagenome]	56.16	73	31	1	4	75	64	136	5e-17	188
gi|440751666|ref|ZP_20930869.1|_44	env_nr	gi|135293711|gb|EBG68145.1|	gi|135293711|gb|EBG68145.1| hypothetical protein GOS_9392087 [marine metagenome]	60.98	41	16	0	1	41	116	156	6e-09	128
gi|440751678|ref|ZP_20930881.1|_42	env_nr	gi|136985029|gb|EBR55800.1|	gi|136985029|gb|EBR55800.1| hypothetical protein GOS_7579203 [marine metagenome]	69.44	36	11	0	1	36	2	37	9e-13	153
gi|440751691|ref|ZP_20930894.1|_192	env_nr	gi|598861642|dbj|GAF82556.1|	gi|598861642|dbj|GAF82556.1| unnamed protein product, partial [marine sediment metagenome]	61.24	178	69	0	1	178	1	178	2e-73	587
gi|440752047|ref|ZP_20931250.1|_49	env_nr	gi|140444276|gb|ECL79522.1|	gi|140444276|gb|ECL79522.1| hypothetical protein GOS_5459386 [marine metagenome]	69.39	49	14	1	1	49	63	110	4e-17	184
gi|440752358|ref|ZP_20931561.1|_235	env_nr	gi|138830400|gb|ECC05950.1|	gi|138830400|gb|ECC05950.1| hypothetical protein GOS_5372274 [marine metagenome]	55.68	185	80	2	1	185	1	183	8e-67	542
gi|440752636|ref|ZP_20931839.1|_132	env_nr	gi|598795044|dbj|GAF94982.1|	gi|598795044|dbj|GAF94982.1| unnamed protein product, partial [marine sediment metagenome]	56.56	122	53	0	4	125	1	122	5e-45	392
gi|440752675|ref|ZP_20931878.1|_157	env_nr	gi|134409025|gb|EBB18090.1|	gi|134409025|gb|EBB18090.1| hypothetical protein GOS_276313 [marine metagenome]	64	150	54	0	1	150	1	150	7e-58	476
gi|440752739|ref|ZP_20931942.1|_43	env_nr	gi|135058850|gb|EBF22900.1|	gi|135058850|gb|EBF22900.1| hypothetical protein GOS_9632030 [marine metagenome]	78.05	41	9	0	3	43	109	149	2e-16	180
gi|440752789|ref|ZP_20931992.1|_551	env_nr	gi|142022782|gb|ECU92432.1|	gi|142022782|gb|ECU92432.1| hypothetical protein GOS_2992767 [marine metagenome]	53.96	530	216	28	4	533	696	1197	1e-173	1388
gi|440752964|ref|ZP_20932167.1|_139	env_nr	gi|139962354|gb|ECI66415.1|	gi|139962354|gb|ECI66415.1| hypothetical protein GOS_3919367 [marine metagenome]	68	125	40	0	9	133	2	126	2e-56	458
gi|440753036|ref|ZP_20932239.1|_114	env_nr	gi|594947854|dbj|GAH90973.1|	gi|594947854|dbj|GAH90973.1| unnamed protein product [marine sediment metagenome]	50.44	113	55	1	1	113	155	266	6e-31	294
gi|440753111|ref|ZP_20932314.1|_81	env_nr	gi|135283378|gb|EBG62110.1|	gi|135283378|gb|EBG62110.1| hypothetical protein GOS_9402449 [marine metagenome]	63.38	71	26	0	9	79	21	91	4e-27	266
gi|440753219|ref|ZP_20932422.1|_49	env_nr	gi|143133291|gb|EDD05755.1|	gi|143133291|gb|EDD05755.1| hypothetical protein GOS_1367024 [marine metagenome]	56.82	44	19	0	2	45	51	94	3e-10	137
gi|440753340|ref|ZP_20932543.1|_118	env_nr	gi|139083043|gb|ECD29433.1|	gi|139083043|gb|ECD29433.1| hypothetical protein GOS_4008754 [marine metagenome]	72.64	106	29	0	1	106	1	106	6e-48	402
gi|440753364|ref|ZP_20932567.1|_42	env_nr	gi|141468075|gb|ECR99774.1|	gi|141468075|gb|ECR99774.1| hypothetical protein GOS_6451969 [marine metagenome]	71.88	32	9	0	1	32	71	102	6e-09	127
gi|440753453|ref|ZP_20932656.1|_44	env_nr	gi|139152117|gb|ECD75982.1|	gi|139152117|gb|ECD75982.1| hypothetical protein GOS_5666177 [marine metagenome]	60	40	16	0	1	40	183	222	2e-06	113
gi|440753754|ref|ZP_20932956.1|_40	env_nr	gi|143482831|gb|EDF22807.1|	gi|143482831|gb|EDF22807.1| hypothetical protein GOS_992245 [marine metagenome]	57.89	38	16	0	1	38	94	131	5e-09	128
gi|440753793|ref|ZP_20932995.1|_268	env_nr	gi|302349339|gb|EFK94852.1|	gi|302349339|gb|EFK94852.1| Cation transporting ATPase [sediment metagenome]	50.95	263	124	5	1	263	27	284	1e-83	666
gi|440753863|ref|ZP_20933065.1|_431	env_nr	gi|530972355|gb|EQD47346.1|	gi|530972355|gb|EQD47346.1| Snf2/Rad54 family helicase, partial [mine drainage metagenome]	61.43	407	153	4	1	407	294	696	4e-174	1321
gi|440754604|ref|ZP_20933806.1|_42	env_nr	gi|595012887|dbj|GAH51047.1|	gi|595012887|dbj|GAH51047.1| unnamed protein product [marine sediment metagenome]	51.22	41	20	0	2	42	4	44	1e-06	110
gi|440755171|ref|ZP_20934373.1|_42	env_nr	gi|140442675|gb|ECL78353.1|	gi|140442675|gb|ECL78353.1| hypothetical protein GOS_5507016 [marine metagenome]	63.89	36	13	0	2	37	75	110	2e-08	123
gi|440755244|ref|ZP_20934446.1|_230	env_nr	gi|141240276|gb|ECQ59466.1|	gi|141240276|gb|ECQ59466.1| hypothetical protein GOS_5035013 [marine metagenome]	54.17	192	77	11	25	208	1	189	3e-63	525
gi|440755334|ref|ZP_20934536.1|_157	env_nr	gi|142437781|gb|ECY07469.1|	gi|142437781|gb|ECY07469.1| hypothetical protein GOS_2422236 [marine metagenome]	54.29	140	55	9	21	152	38	176	3e-44	387
gi|440756422|ref|ZP_20935623.1|_107	env_nr	gi|140978513|gb|ECO80538.1|	gi|140978513|gb|ECO80538.1| hypothetical protein GOS_4000584 [marine metagenome]	52.38	84	40	0	6	89	8	91	2e-26	262
gi|440756765|ref|ZP_20935965.1|_284	env_nr	gi|143380880|gb|EDE67486.1|	gi|143380880|gb|EDE67486.1| hypothetical protein GOS_1089726 [marine metagenome]	73.14	283	76	0	1	283	76	358	8e-141	1053
gi|440756806|ref|ZP_20936006.1|_275	env_nr	gi|142497550|gb|ECY51006.1|	gi|142497550|gb|ECY51006.1| hypothetical protein GOS_2347848 [marine metagenome]	52.67	281	125	8	1	273	25	305	2e-95	746
