# Supplementary material for: Comparative genomics reveals diversified CRISPR-Cas systems of globally distributed Microcystis aeruginosa, a freshwater bloom-forming cyanobacterium
Source: Front Microbiol. 2015 May 12;6:394. doi: 10.3389/fmicb.2015.00394 (PMC4428289; doi:10.3389/fmicb.2015.00394)
Supplement: Supplementary file 2 [file DataSheet2.XLSX]

## Sheet: DataSheet2
Forty-one cas1 genes in 28 unicellular cyanobacteria analyzed in this study(Dataset 2).
Organism	Genome Size (bp)	Cas1 no	Nucleotide GenBankID	Cas1 GI	Other cas genes nearby	Assigned Subtype
Microcystis aeruginosa NIES-843	5842795	1	166362741	166088200	cas2, cas1, cas4, cas6, predicted cas3, cas7, cas5, predicted cas8, csc1, csc2, csc3, cas3	I-D
Microcystis aeruginosa DIANCHI905	4858867	2	443653287	488830470	cas2, cas1, cas4, cas6, csc1, csc2, csc3, cas3	I-D
			443650039	488829539	cas2, cas1, cas10, cmr3, cmr4, cmr6,	III-B
Geminocystis herdmanii PCC 6308	4263418	1	443417604	515865285	cas2, cas1, csx1, csm6, csm4, csm3, csm2, cas10, cas6	III-A
Synechocystis sp. PCC 6803	3949306	3	451816673	499467045	cas2, cas1, cas4, cas6, csc1, csc2, cas10d, cas3	I-D
			451816673	499467100	csx1, cas2, cas1, cas6, csm3, cas10	III
			451816673	499467120	cas2, cas1, cas10, cmr3, cmr4, cmr1, cmr6	III-B
Synechococcus sp. PCC 7002	3409935	2	169887151	169887170	cas2, cas1, cas4, cas6, csc1, csc2, csc3, cas3	I-D
			169887222	169887276	cas1, cas10, cmr3, cmr4, cmr1	III-B
Cyanobacterium stanieri PCC 7202	3163381	1	428686127	428687186	cas2, cas1, cas10, cmr3, cmr4, cmr6, csm6	III-B
Cyanothece sp. PCC 7424	6554169	3	218437013	501599425	cas2, cas1, cas4, cas6, csc1, csc2, csc3, cas3	I-D
			218175206	218175356	cas2, cas4, cas5, cas7, cas8a, cas3, cas6	I-A
			218174969	218172131	cas2, cas1, cas6, cas5, cas7, cse1, cas3	I-E
Microcystis aeruginosa PCC 7806	-	1	159030073	159030234	cas2, cas1, cas4, cas6, csc1, csc2, csc3, cas3	I-D
Cyanothece sp. PCC 7822	7841948	2	307591951	503099446	cas2, cas1, cas4, cas6, csc1, csc2, csc3, cas3	I-D
			307591289	503100147	cas1, cas2, cas10, cmr3, cmr4, cmr1, cmr6	III-B
Cyanothece sp. PCC 8801	4787694	1	218165370	218165858	cas2, cas1, cas4, cas6, csc1, csc2, csc3, cas3	I-D
Cyanothece sp. PCC 8802	4803347	1	256588085	256588582	cas2, cas1, cas4, cas6, csc1, csc2, csc3, cas3	I-D
Cyanobacterium aponinum PCC 10605	4176973	2	428682694	428685278	cas2, cas1, cas4, cas6, cas3	I-D
			428686053	428686089	cas10, cmr3, cmr4, cmr6, csm6, cas1, cas2,	III-B
Cyanothece sp. ATCC 51142	5460377	2	172034917	172036113	cas2, cas1, cas4, cas5, cas7, cas8a, cas3, cas6	I-A
			172034917	172035264	cas2, cas1, cas10, cmr3, csm6, cmr4, cmr6	III-B
Cyanothece sp. ATCC 51472	5460476	2	639854484	497229765	cas2, cas4, cas5, cas7, cas8a, cas3	I-A
			639854484	497232576	cas2, cas1, cas10, cmr3	III-B
Gloeocapsa sp. PCC 73106	4025114	2	442787490	442787521	cas2, cas1, cas4, cas6, csc1, csc2, csc3, cas3	I-D
			442788713	442788748	cas2, cas1, csx3, cas6	III-U
Chamaesiphon minutus PCC 6605	6761765	1	428015215	428017040	cas2, cas1, cas4, cas7, cas8c, cas5, cas3	I-C
Halothece sp. PCC 7418	4179170	2	428688965	428689618	cas2, cas1, cas4, cas6, csc3, csc2, csc1	I-D
			428688965	428690232	cas2, cas1, cas10, cmr3, cmr4, cmr6, cmr1, csm6	III-B
Microcystis aeruginosa PCC 7941	4801899	2	399566951	389765304	cas2, cas1, cas4, cas6, csc1, csc2, csc3	I-D
			399566923	389766927	cas2, cas1, cas10, cmr3, cmr4, cmr6	III-B
Microcystis aeruginosa PCC 9432	4994942	2	399566307	389679217	cas2, cas1, cas5, cas7, cas8c, cas3, cas6	I-A
			399566322	389675650	cas2, cas1, cas10, cmr3, cmr4, cmr6	III-B
Microcystis aeruginosa PCC 9443	5185041	1	399566731	389735401	cas2, cas1, cas4, cas6, predicted cas3, cas7, cas5, predicted cas8, csc1, csc2, csc3, cas3	I-D
Microcystis aeruginosa PCC 9701	4755998	2	389884693	389884695	cas2, cas1, cas4, cas6, csc1, csc2, csc3	I-D
			389883556	389883565	cas2, cas1, cas10, cmr3, cmr4, cmr6	III-B
Microcystis aeruginosa PCC 9717	5300338	1	399566525	389716785	cas2, cas1, cas4, cas6, csc1, csc2, csc3, cas3	I-D
Microcystis aeruginosa PCC 9807	5155707	1	399567143	389802338	cas2, cas1, cas4, cas6, csc1, csc2, csc3, cas3	I-D
Microcystis aeruginosa PCC 9808	5051045	2	399567362	389827608	cas2, cas1, cas4, cas6, csc1, csc2, csc3, cas3	I-D
			399567370	389825523	cas2, cas1, cas5, cas7, cas8, cas3, cas6	I-A
Microcystis aeruginosa PCC 9809	5011016	1	399567543	389830995	cas2, cas1, cas4, cas6, csc1, csc2, csc3, cas3	I-D
Genome Status: F, finished; D, draft; P, permanent draft. Assignment of subtype is based on the presence of signature genes for each subtype (Makarova et al 2011): cas3 and cas8a1/2 for I-A, cas3 and cas10d for I-D, cas3 and cse1 for I-E, cas10 and csm2 for III-A, and cas10 (cmr2) and cmr3 for III-B.
