# Supplementary material for: Comparative genomics reveals diversified CRISPR-Cas systems of globally distributed Microcystis aeruginosa, a freshwater bloom-forming cyanobacterium
Source: Front Microbiol. 2015 May 12;6:394. doi: 10.3389/fmicb.2015.00394 (PMC4428289; doi:10.3389/fmicb.2015.00394)
Supplement: Supplementary file 3 [file DataSheet3.XLSX]

## Sheet: DataSheet3
Information of spacers has significant similarities to plasmids and phages (Dataset3).
query acc.	subject gi	subject acc.	subject title	% identity	alignment length	mismatches	gaps	q. start	q. end	s. start	s. end	evalue	score
DIANCHI905_cris2_spa7_rev_III_B	530547290	NC_022071	Mycobacterium phage Crossroads, complete genome	90	30	2	1	4	33	42228	42200	0.86	20
DIANCHI905_cris3_spa55_III_B	384456541	NC_017296	Clostridium acetobutylicum EA 2018 EA2018plasmid, complete sequence	92.86	28	2	0	5	32	141777	141750	0.061	22
DIANCHI905_cris4_spa2_rev_I_D	117530171	NC_008562	Microcystis phage Ma-LMM01, complete genome	90	30	3	0	5	34	28611	28640	0.26	21
NIES843_cris2_spa51_I_D	326783659	NC_015287	Synechococcus phage S-SSM7, complete genome	92.59	27	0	2	10	34	116967	116941	0.58	20
NIES843_cris2_spa92_I_D	10956083	NC_002060	Microcystis aeruginosa small plasmid pMA1 DNA, complete sequence (encoding replication protein, complete cds)	91.67	36	3	0	1	36	2160	2125	8e-05	27
NIES843_cris2_spa96_I_D	10956083	NC_002060	Microcystis aeruginosa small plasmid pMA1 DNA, complete sequence (encoding replication protein, complete cds)	100	35	0	0	1	35	1162	1196	3e-09	35
NIES843_cris4_spa14_I_D	434408264	NC_019765	Stanieria cyanosphaera PCC 7437 plasmid pSTA7437.01, complete sequence	92.86	28	2	0	4	31	269884	269911	0.045	22
NIES843_cris4_spa17_I_D	116326679	NC_008500	Streptococcus thermophilus LMD-9 plasmid 1, complete sequence	92.86	28	2	0	5	32	427	400	0.039	22
NIES843_cris4_spa4_I_D	10956079	NC_001597	Microcystis aeruginosa plasmid pMA2 DNA, complete sequence	97.14	35	1	0	1	35	4323	4357	1e-07	32
PCC7806_cris2_spa66_I_D	117530171	NC_008562	Microcystis phage Ma-LMM01, complete genome	90	30	3	0	5	34	28611	28640	0.26	21
PCC7806_cris3_spa4_III_B	530547290	NC_022071	Mycobacterium phage Crossroads, complete genome	90	30	2	1	4	33	42228	42200	0.86	20
PCC7941_cris2_spa4_rev_III_B	593773806	NC_023688	Aeromonas phage PX29, complete genome	92.59	27	1	1	10	36	28216	28241	0.94	20
PCC7941_cris3_spa13_I_D	86559543	NC_007772	Clostridium perfringens CPE str. F4969 plasmid pCPF4969, complete sequence	92.59	27	1	1	8	33	27556	27582	0.58	20
PCC7941_cris4_spa3_rev_III_B	522671826	NC_021718	Alteromonas macleodii str. 'Ionian Sea UM7' plasmid, complete sequence	90	30	3	0	6	35	119985	120014	0.34	21
PCC7941_cris6_spa13_III_B	331270865	NC_015417	Clostridium botulinum BKT015925 plasmid p1BKT015925, complete sequence	90	30	2	1	1	29	198625	198654	0.65	20
PCC7941_cris6_spa9_III_B	218442611	NC_011738	Cyanothece sp. PCC 7424 plasmid pP742401, complete sequence	92.59	27	2	0	1	27	96945	96919	0.22	21
PCC7941_cris7_spa13_I_D	117530171	NC_008562	Microcystis phage Ma-LMM01, complete genome	100	26	0	0	1	26	31739	31714	0.0002	26
PCC7941_cris7_spa32_I_D	117530171	NC_008562	Microcystis phage Ma-LMM01, complete genome	96.97	33	1	0	3	35	30612	30644	2e-06	30
PCC7941_cris7_spa36_I_D	117530171	NC_008562	Microcystis phage Ma-LMM01, complete genome	92.86	28	2	0	4	31	30847	30874	0.033	22
PCC7941_cris7_spa3_I_D	21233663	NC_003905	Proteus vulgaris plasmid Rts1 DNA, complete sequence	92.31	26	2	0	6	31	156416	156441	0.5	20
PCC7941_cris7_spa9_I_D	117530171	NC_008562	Microcystis phage Ma-LMM01, complete genome	100	34	0	0	1	34	53901	53934	1e-08	34
PCC9432_cris1_spa3_III_B	291481467	NC_007974	Cupriavidus metallidurans CH34 megaplasmid, complete sequence	96.15	26	1	0	14	39	1478018	1477993	0.019	23
PCC9432_cris3_spa31_rev_III_B	241666492	NC_012858	Rhizobium leguminosarum bv. trifolii WSM1325 plasmid pR132502, complete sequence	92.31	26	2	0	13	38	425683	425708	0.86	20
PCC9432_cris4_spa2_rev_III_B	117530171	NC_008562	Microcystis phage Ma-LMM01, complete genome	94.74	38	2	0	1	38	53938	53901	2e-07	32
PCC9432_cris6_spa9_rev_III_B	384532946	NC_017323	Sinorhizobium meliloti BL225C plasmid pSINMEB02, complete sequence	92.59	27	0	2	13	37	638582	638556	0.72	20
PCC9443_cris2_spa50_I_D	525842565	NC_021819	Salmonella enterica subsp. enterica Serovar Cubana str. CFSAN002050 plasmid, complete sequence	92.59	27	1	1	15	41	114109	114134	1	20
PCC9443_cris3_spa191_I_D	418962021	NZ_AICL01000008	Lactobacillus salivarius SMXD51 plasmid pLS51B, complete sequence, whole genome shotgun sequence	92.59	27	1	1	8	33	10277	10303	0.58	20
PCC9443_cris3_spa205_I_D	530546981	NC_022068	Mycobacteriophage Daenerys, complete genome	90.91	33	3	0	5	37	42204	42236	0.005	24
PCC9443_cris4_spa41_I_D	421201578	NZ_ALAL01000013	Acinetobacter baumannii OIFC109 plasmid pOIFC109-122, whole genome shotgun sequence, complete sequence	96	25	0	1	7	31	63444	63421	0.16	21
PCC9443_cris5_spa2_rev_III_B	434408147	NC_019758	Cylindrospermum stagnale PCC 7417 plasmid pCYLST.03, complete sequence	90.32	31	2	1	5	35	9710	9681	0.28	21
PCC9443_cris5_spa5_rev_III_B	434408147	NC_019758	Cylindrospermum stagnale PCC 7417 plasmid pCYLST.03, complete sequence	90.32	31	2	1	5	35	9710	9681	0.28	21
PCC9701_cris1_spa16_I_D	10956083	NC_002060	Microcystis aeruginosa small plasmid pMA1 DNA, complete sequence (encoding replication protein, complete cds)	96.77	31	1	0	3	33	2011	2041	2e-05	28
PCC9701_cris2_spa39_rev_I_D	10956083	NC_002060	Microcystis aeruginosa small plasmid pMA1 DNA, complete sequence (encoding replication protein, complete cds)	100	35	0	0	1	35	1940	1906	3e-09	35
PCC9701_cris2_spa56_rev_I_D	319777789	NC_014918	Mesorhizobium ciceri biovar biserrulae WSM1271 plasmid pMESCI01, complete sequence	92.59	27	0	2	2	28	311419	311443	0.65	20
PCC9701_cris4_spa14_III_B	117530171	NC_008562	Microcystis phage Ma-LMM01, complete genome	96.97	33	1	0	1	33	46484	46516	2e-06	30
PCC9701_cris4_spa15_III_B	117530171	NC_008562	Microcystis phage Ma-LMM01, complete genome	95	40	2	0	5	44	50216	50255	2e-08	34
PCC9701_cris4_spa18_III_B	117530171	NC_008562	Microcystis phage Ma-LMM01, complete genome	94.12	34	2	0	1	34	51246	51279	3e-05	28
PCC9701_cris4_spa8_III_B	544674444	NZ_AOSX01000021	Clostridium botulinum Af84 plasmid pCBC, complete sequence, whole genome shotgun sequence	96	25	0	1	4	27	70829	70805	0.2	21
PCC9701_cris8_spa12_I_D	509352	Z28337	Microcystis aeruginosa (HUB 5-2-4) DNA from plasmid PMA1	97.06	34	1	0	1	34	2674	2641	4e-07	31
PCC9717_cris10_spa10_I_D	10956083	NC_002060	Microcystis aeruginosa small plasmid pMA1 DNA, complete sequence (encoding replication protein, complete cds)	94.12	34	2	0	1	34	1295	1328	2e-05	28
PCC9717_cris10_spa5_I_D	10956083	NC_002060	Microcystis aeruginosa small plasmid pMA1 DNA, complete sequence (encoding replication protein, complete cds)	100	34	0	0	1	34	1612	1645	8e-09	34
PCC9717_cris11_spa19_I_D	10956083	NC_002060	Microcystis aeruginosa small plasmid pMA1 DNA, complete sequence (encoding replication protein, complete cds)	96	25	0	1	1	24	301	325	0.16	21
PCC9717_cris2_spa13_I_D	10956083	NC_002060	Microcystis aeruginosa small plasmid pMA1 DNA, complete sequence (encoding replication protein, complete cds)	94.44	36	1	1	1	35	531	566	6e-06	29
PCC9717_cris2_spa14_I_D	10956083	NC_002060	Microcystis aeruginosa small plasmid pMA1 DNA, complete sequence (encoding replication protein, complete cds)	94.44	36	1	1	1	35	531	566	6e-06	29
PCC9717_cris2_spa15_I_D	282598706	NC_013696	Enterococcus phage phiEf11, complete genome	92.31	26	2	0	7	32	26608	26633	0.5	20
PCC9717_cris2_spa21_I_D	30387182	NC_004767	Helicobacter pylori plasmid pHP51, complete sequence	93.1	29	0	2	7	35	2673	2647	0.045	22
PCC9717_cris2_spa29_I_D	422811110	NZ_CM001470	Listeria monocytogenes FSL J1-208 plasmid pLMIV, whole genome shotgun sequence, complete sequence	96.43	28	1	0	5	32	51867	51894	0.0008	25
PCC9717_cris2_spa45_I_D	509352	Z28337	Microcystis aeruginosa (HUB 5-2-4) DNA from plasmid PMA1	97.14	35	1	0	1	35	691	725	1e-07	32
PCC9717_cris2_spa46_I_D	509352	Z28337	Microcystis aeruginosa (HUB 5-2-4) DNA from plasmid PMA1	91.43	35	3	0	1	35	956	990	0.0003	26
PCC9717_cris2_spa62_I_D	255767010	NC_000914	Sinorhizobium fredii NGR234 plasmid pNGR234a, complete sequence	90	30	2	1	5	34	339357	339329	0.58	20
PCC9717_cris5_spa2_I_D	159046676	NC_009959	Dinoroseobacter shibae DFL 12 plasmid pDSHI05, complete sequence	92.59	27	2	0	7	33	45988	46014	0.18	21
PCC9717_cris7_spa16_III_B	434408147	NC_019758	Cylindrospermum stagnale PCC 7417 plasmid pCYLST.03, complete sequence	90.32	31	2	1	5	35	9710	9681	0.28	21
PCC9717_cris7_spa18_III_B	402557992	NC_018492	Bacillus cereus FRI-35 plasmid p01, complete sequence	92.86	28	1	1	1	27	126645	126672	0.28	21
PCC9717_cris7_spa6_III_B	434408147	NC_019758	Cylindrospermum stagnale PCC 7417 plasmid pCYLST.03, complete sequence	90.32	31	2	1	5	35	9710	9681	0.28	21
PCC9717_cris7_spa9_III_B	434408147	NC_019758	Cylindrospermum stagnale PCC 7417 plasmid pCYLST.03, complete sequence	90.32	31	2	1	5	35	9710	9681	0.28	21
PCC9807_cris2_spa35_rev_I_D	10956083	NC_002060	Microcystis aeruginosa small plasmid pMA1 DNA, complete sequence (encoding replication protein, complete cds)	94.29	35	1	1	1	35	532	565	2e-05	28
PCC9807_cris2_spa43_rev_I_D	10956083	NC_002060	Microcystis aeruginosa small plasmid pMA1 DNA, complete sequence (encoding replication protein, complete cds)	94.12	34	2	0	1	34	1995	2028	2e-05	28
PCC9807_cris2_spa44_rev_I_D	10956083	NC_002060	Microcystis aeruginosa small plasmid pMA1 DNA, complete sequence (encoding replication protein, complete cds)	96.77	31	1	0	5	35	1770	1800	2e-05	28
PCC9807_cris2_spa52_rev_I_D	334144765	NC_015583	Novosphingobium sp. PP1Y plasmid Mpl, complete sequence	90.32	31	3	0	1	31	754062	754032	0.039	22
PCC9807_cris2_spa64_rev_I_D	509352	Z28337	Microcystis aeruginosa (HUB 5-2-4) DNA from plasmid PMA1	90	30	3	0	1	30	686	715	0.16	21
PCC9807_cris2_spa66_rev_I_D	509352	Z28337	Microcystis aeruginosa (HUB 5-2-4) DNA from plasmid PMA1	93.1	29	2	0	7	35	2743	2771	0.012	23
PCC9807_cris2_spa75_rev_I_D	10956079	NC_001597	Microcystis aeruginosa plasmid pMA2 DNA, complete sequence	91.67	36	3	0	3	38	1007	972	0.0001	27
PCC9807_cris2_spa80_rev_I_D	509352	Z28337	Microcystis aeruginosa (HUB 5-2-4) DNA from plasmid PMA1	96.67	30	1	0	10	39	1071	1042	0.0001	27
PCC9807_cris2_spa8_rev_I_D	472339853	NC_020842	Cellulophaga phage phiST genomic sequence	92.59	27	0	2	4	29	67404	67429	0.72	20
PCC9807_cris6_spa2_III_B	117530171	NC_008562	Microcystis phage Ma-LMM01, complete genome	100	40	0	0	1	40	4711	4750	7e-12	40
PCC9808_cris10_spa6_III_B	117530171	NC_008562	Microcystis phage Ma-LMM01, complete genome	97.62	42	1	0	1	42	12160	12201	3e-11	39
PCC9808_cris1_spa27_I_D	402558249	NC_018487	Bacillus thuringiensis HD-771 plasmid p03, complete sequence	90	30	2	1	2	30	46181	46152	0.43	20
PCC9808_cris1_spa48_I_D	589891555	NC_023584	Synechococcus phage S-MbCM100, complete genome	92.59	27	2	0	1	27	145421	145447	0.14	21
PCC9808_cris1_spa52_I_D	509352	Z28337	Microcystis aeruginosa (HUB 5-2-4) DNA from plasmid PMA1	90.91	33	3	0	1	33	908	940	0.003	24
PCC9808_cris1_spa5_I_D	10956083	NC_002060	Microcystis aeruginosa small plasmid pMA1 DNA, complete sequence (encoding replication protein, complete cds)	92.31	39	2	1	1	38	1897	1859	8e-06	29
PCC9808_cris1_spa79_I_D	509352	Z28337	Microcystis aeruginosa (HUB 5-2-4) DNA from plasmid PMA1	100	31	0	0	5	35	1700	1730	4e-07	31
PCC9808_cris1_spa7_I_D	10956083	NC_002060	Microcystis aeruginosa small plasmid pMA1 DNA, complete sequence (encoding replication protein, complete cds)	96	25	1	0	9	33	826	802	0.045	22
PCC9808_cris2_spa10_I_D	10956079	NC_001597	Microcystis aeruginosa plasmid pMA2 DNA, complete sequence	90.91	33	3	0	1	33	2986	2954	0.005	24
PCC9808_cris2_spa9_I_D	117530171	NC_008562	Microcystis phage Ma-LMM01, complete genome	93.94	33	2	0	2	34	95686	95718	6e-05	27
PCC9808_cris4_spa12_I_A	117530171	NC_008562	Microcystis phage Ma-LMM01, complete genome	94.12	34	2	0	1	34	31551	31518	2e-05	28
PCC9808_cris5_spa2_III_B	117530171	NC_008562	Microcystis phage Ma-LMM01, complete genome	92.11	38	3	0	1	38	157111	157148	8e-06	29
PCC9808_cris6_spa3_III_A	444475874	NC_020197	Streptococcus phage TP-J34 complete genome	92.59	27	0	2	2	27	14625	14600	0.72	20
PCC9808_cris9_spa7_III_A	270208527	NC_013545	Sinorhizobium meliloti plasmid pSmeSM11a, complete sequence	92.31	26	2	0	6	31	121726	121751	0.5	20
PCC9809_cris1_spa15_I_D	643218205	NC_024213	Bacillus phage Hakuna, complete genome	93.1	29	0	2	6	32	15732	15760	0.045	22
PCC9809_cris1_spa18_I_D	117530171	NC_008562	Microcystis phage Ma-LMM01, complete genome	100	28	0	0	1	28	145892	145865	2e-05	28
TAIHU98_cris4_spa13_III_B	557624419	NC_022782	Bacillus toyonensis BCT-7112 plasmid pBCT77, complete sequence	96	25	0	1	15	38	72118	72094	0.22	21
TAIHU98_cris5_spa12_I_D	117530171	NC_008562	Microcystis phage Ma-LMM01, complete genome	96.88	32	1	0	1	32	31708	31739	6e-06	29
TAIHU98_cris5_spa42_I_D	117530171	NC_008562	Microcystis phage Ma-LMM01, complete genome	90.91	33	3	0	1	33	31448	31416	0.004	24
TAIHU98_cris5_spa5_I_D	10956079	NC_001597	Microcystis aeruginosa plasmid pMA2 DNA, complete sequence	96.3	27	1	0	3	29	2285	2311	0.003	24
