# Supplementary material for: Comparative genomics reveals diversified CRISPR-Cas systems of globally distributed Microcystis aeruginosa, a freshwater bloom-forming cyanobacterium
Source: Front Microbiol. 2015 May 12;6:394. doi: 10.3389/fmicb.2015.00394 (PMC4428289; doi:10.3389/fmicb.2015.00394)
Supplement: Supplementary file 4 [file DataSheet4.XLSX]

## Sheet: CRISPR array
CRISPR array and proto-spacers identified from metagenome data of Taihu Lake (DATA Sheet 4)
CRISPR id	start position	end position	length	DR consensus	DR type	DR length	Number of spacers
ctg_26_Crispr_1	36	366	330	GTTTCAATCCCTAATAGGGTTTAAGATTAATTGGAAC	DR1a	37	4
ctg_103_Crispr_1	38	502	464	GTTTCCATTCATACGCTTCACGAATTGGAAGCAAG	DR2a	35	6
ctg_563_Crispr_1	1719	2048	329	**TTCCAACTAATCCTATTTGACCTAATAGGTAAGG	DR4ac	34	4
ctg_676_Crispr_1	69	1351	1282	CTCTCTACTCGCTAGAGAAATTAATTGAATGGAAAC	DR3	36	17
ctg_805_Crispr_1	38	502	464	GTTCCAATTAATCTTAAACCCTATTAGGGATTGAAAC	DR1	37	6
ctg_859_Crispr_1	23	1591	1568	GTTCCAATTAATCTTAAACCCTATTAGGGATTGAAAC	DR1	37	21
ctg_941_Crispr_1	41	1304	1263	GTTCCAATTAATCTTAAACCCTATTAGGGATTGAAAC	DR1	37	17
ctg_961_Crispr_1	58	1249	1191	GTTTCAATCCCTAATAGGGTTTAAGATTAATTGGAAC	DR1a	37	16
ctg_973_Crispr_1	16	1199	1183	GTTTCAATCCCTAATAGGGTTTAAGATTAATTGGAGC	DR1b	37	16
ctg_1001_Crispr_1	15	1136	1121	GTTTCAATCCCTAATAGGGTTTAAGATTAATTGGAAC	DR1a	37	15
ctg_1033_Crispr_1	51	827	776	CCTTACCTATTAGGTCAAATAGGATTAGTTGGAAAC	DR4	36	10
ctg_1094_Crispr_1	43	947	904	GTTCCAATTAATCTTAAACCCTATTAGGGATTGAAAC	DR1	37	12
ctg_1118_Crispr_1	57	885	828	GTTCCAATTAATCTTAAACCCTATTAGGGATTGAAAC	DR1	37	11
ctg_1127_Crispr_1	20	846	826	TGTTTCAATCCCTAATAGGGTTTAAGATTAATTGGAAC	DR1ac	38	11
ctg_1143_Crispr_1	44	798	754	GTTTCAATCCCTAATAGGGTTTAAGATTAATTGGAAC	DR1a	37	10
ctg_1154_Crispr_1	20	769	749	GTTTCAATCCCTAGTAGGGTTTAAGATTAATTGGAAC	DR1a	37	10
ctg_1209_Crispr_1	39	646	607	GTTCCAATTAATCTTAAACCCTATTAGGGATTGAAAC	DR1	37	8
ctg_1218_Crispr_1	51	658	607	GTTTCCATTCATACGCTTCACGAATTGGAAGCAAG	DR2a	35	8
ctg_1219_Crispr_1	7	620	613	GTTCCAATTAATCTTAAACCCTACTAGGGATTGAAAC	DR1	37	8
ctg_1239_Crispr_1	24	633	609	GTTCCAATTAATCTTAAACCCTATTAGGGATTGAAAC	DR1	37	8
ctg_1258_Crispr_1	70	609	539	GCTCCAATTAATCTTAAACCCTATTAGGGATTGAAAC	DR1	37	7
ctg_1261_Crispr_1	70	538	468	GTTTCAATCCCTAATAGGGTTTAAGATTAATTGGAACA	DR1ac	38	6
ctg_1316_Crispr_1	47	443	396	GTTTCAATCCCTAATAGGGTTTAAGATTAATTGGAGC	DR1ab	37	5
ctg_1407_Crispr_1	5	404	399	GTTTCAATCCCTAATAGGGTTTAAGATTAATTGGAACC	DR1ac	38	5
ctg_1459_Crispr_1	23	348	325	GTTTCAATCCCTAATAGGGTTTAAGATTAATTGGAAC	DR1a	37	4
ctg_1512_Crispr_1	40	290	250	GCTCCAATTAATCTTAAACCCTATTAGGGATTGAAAC	DR1b	37	3
DR type a is reverse compliment strand; DR type b refers to the mutation of single nucleotide which was marked with red ; DR type c indicates the increase or deletion of nucleotide which was marker with red.

## Sheet: spacer homology
Q spacer	S proto-spacer	identity	alingment length	missmatch	gap	Q start	Q end	S start	S end	E value	score
ctg_1033_Spacer2	contig07020	88	25	2	1	7	30	303	327	0.44	15
ctg_1094_Spacer8	contig02339	88.46	26	3	0	1	26	587	612	0.025	17
ctg_1118_Spacer2	contig06106	85.19	27	4	0	6	32	314	288	0.44	15
ctg_1143_Spacer7	contig13845	88.46	26	1	2	5	29	89	65	0.084	16
ctg_1154_Spacer1	contig00910	85.71	28	4	0	1	28	364	391	0.09	16
ctg_1218_Spacer6	contig07774	85.71	28	3	1	7	34	545	571	0.32	15
ctg_941_Spacer1	contig05079	88	25	2	1	9	32	272	296	0.36	15
ctg_961_Spacer4	contig11592	85.71	28	3	1	5	32	186	160	0.3	15
ctg_961_Spacer8	contig08658	85.19	27	4	0	8	34	541	515	0.3	15
ctg_973_Spacer8	contig12203	88	25	2	1	5	29	94	71	0.32	15
